# Supplementary material for: Genome-wide identification of bHLH transcription factors and their response to salt stress in Cyclocarya paliurus
Source: Front Plant Sci. 2023 Mar 9;14:1117246. doi: 10.3389/fpls.2023.1117246 (PMC10035414; doi:10.3389/fpls.2023.1117246)
Supplement: Supplementary file 1 [file DataSheet_1.zip]

Archive with 3 entries (3 files):
- Supplementary Table S5.xls
- Supplementary Table S6.xlsx
- Supplementary Tables S1-S4.docx
