# Supplementary material for: Genome-wide identification of bHLH transcription factors and their response to salt stress in Cyclocarya paliurus
Source: Front Plant Sci. 2023 Mar 9;14:1117246. doi: 10.3389/fpls.2023.1117246 (PMC10035414; doi:10.3389/fpls.2023.1117246)
Supplement: Supplementary file 1 [file DataSheet_1.zip › Supplementary Table S5.xls]

## Sheet: CC
GO ID	Description	out (139)	All (139)	pvalue	p.adjust	Genes
GO:0005575		139	139	1	1	CpbHLH1;CpbHLH100;CpbHLH101;CpbHLH102;CpbHLH103;CpbHLH104;CpbHLH105;CpbHLH106;CpbHLH107;CpbHLH108;CpbHLH109;CpbHLH11;CpbHLH111;CpbHLH112;CpbHLH113;CpbHLH114;CpbHLH115;CpbHLH116;CpbHLH117;CpbHLH118;CpbHLH119;CpbHLH12;CpbHLH120;CpbHLH121;CpbHLH122;CpbHLH123;CpbHLH124;CpbHLH125;CpbHLH126;CpbHLH127;CpbHLH128;CpbHLH129;CpbHLH130;CpbHLH131;CpbHLH132;CpbHLH134;CpbHLH135;CpbHLH136;CpbHLH137;CpbHLH138;Cpb…
GO:0005622	intracellular	139	139	1	1	CpbHLH1;CpbHLH100;CpbHLH101;CpbHLH102;CpbHLH103;CpbHLH104;CpbHLH105;CpbHLH106;CpbHLH107;CpbHLH108;CpbHLH109;CpbHLH11;CpbHLH111;CpbHLH112;CpbHLH113;CpbHLH114;CpbHLH115;CpbHLH116;CpbHLH117;CpbHLH118;CpbHLH119;CpbHLH12;CpbHLH120;CpbHLH121;CpbHLH122;CpbHLH123;CpbHLH124;CpbHLH125;CpbHLH126;CpbHLH127;CpbHLH128;CpbHLH129;CpbHLH130;CpbHLH131;CpbHLH132;CpbHLH134;CpbHLH135;CpbHLH136;CpbHLH137;CpbHLH138;Cpb…
GO:0005623	cell	139	139	1	1	CpbHLH1;CpbHLH100;CpbHLH101;CpbHLH102;CpbHLH103;CpbHLH104;CpbHLH105;CpbHLH106;CpbHLH107;CpbHLH108;CpbHLH109;CpbHLH11;CpbHLH111;CpbHLH112;CpbHLH113;CpbHLH114;CpbHLH115;CpbHLH116;CpbHLH117;CpbHLH118;CpbHLH119;CpbHLH12;CpbHLH120;CpbHLH121;CpbHLH122;CpbHLH123;CpbHLH124;CpbHLH125;CpbHLH126;CpbHLH127;CpbHLH128;CpbHLH129;CpbHLH130;CpbHLH131;CpbHLH132;CpbHLH134;CpbHLH135;CpbHLH136;CpbHLH137;CpbHLH138;Cpb…
GO:0005634	nucleus	139	139	1	1	CpbHLH1;CpbHLH100;CpbHLH101;CpbHLH102;CpbHLH103;CpbHLH104;CpbHLH105;CpbHLH106;CpbHLH107;CpbHLH108;CpbHLH109;CpbHLH11;CpbHLH111;CpbHLH112;CpbHLH113;CpbHLH114;CpbHLH115;CpbHLH116;CpbHLH117;CpbHLH118;CpbHLH119;CpbHLH12;CpbHLH120;CpbHLH121;CpbHLH122;CpbHLH123;CpbHLH124;CpbHLH125;CpbHLH126;CpbHLH127;CpbHLH128;CpbHLH129;CpbHLH130;CpbHLH131;CpbHLH132;CpbHLH134;CpbHLH135;CpbHLH136;CpbHLH137;CpbHLH138;Cpb…
GO:0043226	organelle	139	139	1	1	CpbHLH1;CpbHLH100;CpbHLH101;CpbHLH102;CpbHLH103;CpbHLH104;CpbHLH105;CpbHLH106;CpbHLH107;CpbHLH108;CpbHLH109;CpbHLH11;CpbHLH111;CpbHLH112;CpbHLH113;CpbHLH114;CpbHLH115;CpbHLH116;CpbHLH117;CpbHLH118;CpbHLH119;CpbHLH12;CpbHLH120;CpbHLH121;CpbHLH122;CpbHLH123;CpbHLH124;CpbHLH125;CpbHLH126;CpbHLH127;CpbHLH128;CpbHLH129;CpbHLH130;CpbHLH131;CpbHLH132;CpbHLH134;CpbHLH135;CpbHLH136;CpbHLH137;CpbHLH138;Cpb…
GO:0043227	membrane-bounded organelle	139	139	1	1	CpbHLH1;CpbHLH100;CpbHLH101;CpbHLH102;CpbHLH103;CpbHLH104;CpbHLH105;CpbHLH106;CpbHLH107;CpbHLH108;CpbHLH109;CpbHLH11;CpbHLH111;CpbHLH112;CpbHLH113;CpbHLH114;CpbHLH115;CpbHLH116;CpbHLH117;CpbHLH118;CpbHLH119;CpbHLH12;CpbHLH120;CpbHLH121;CpbHLH122;CpbHLH123;CpbHLH124;CpbHLH125;CpbHLH126;CpbHLH127;CpbHLH128;CpbHLH129;CpbHLH130;CpbHLH131;CpbHLH132;CpbHLH134;CpbHLH135;CpbHLH136;CpbHLH137;CpbHLH138;Cpb…
GO:0043229	intracellular organelle	139	139	1	1	CpbHLH1;CpbHLH100;CpbHLH101;CpbHLH102;CpbHLH103;CpbHLH104;CpbHLH105;CpbHLH106;CpbHLH107;CpbHLH108;CpbHLH109;CpbHLH11;CpbHLH111;CpbHLH112;CpbHLH113;CpbHLH114;CpbHLH115;CpbHLH116;CpbHLH117;CpbHLH118;CpbHLH119;CpbHLH12;CpbHLH120;CpbHLH121;CpbHLH122;CpbHLH123;CpbHLH124;CpbHLH125;CpbHLH126;CpbHLH127;CpbHLH128;CpbHLH129;CpbHLH130;CpbHLH131;CpbHLH132;CpbHLH134;CpbHLH135;CpbHLH136;CpbHLH137;CpbHLH138;Cpb…
GO:0043231	intracellular membrane-bounded organelle	139	139	1	1	CpbHLH1;CpbHLH100;CpbHLH101;CpbHLH102;CpbHLH103;CpbHLH104;CpbHLH105;CpbHLH106;CpbHLH107;CpbHLH108;CpbHLH109;CpbHLH11;CpbHLH111;CpbHLH112;CpbHLH113;CpbHLH114;CpbHLH115;CpbHLH116;CpbHLH117;CpbHLH118;CpbHLH119;CpbHLH12;CpbHLH120;CpbHLH121;CpbHLH122;CpbHLH123;CpbHLH124;CpbHLH125;CpbHLH126;CpbHLH127;CpbHLH128;CpbHLH129;CpbHLH130;CpbHLH131;CpbHLH132;CpbHLH134;CpbHLH135;CpbHLH136;CpbHLH137;CpbHLH138;Cpb…
GO:0044424	intracellular part	139	139	1	1	CpbHLH1;CpbHLH100;CpbHLH101;CpbHLH102;CpbHLH103;CpbHLH104;CpbHLH105;CpbHLH106;CpbHLH107;CpbHLH108;CpbHLH109;CpbHLH11;CpbHLH111;CpbHLH112;CpbHLH113;CpbHLH114;CpbHLH115;CpbHLH116;CpbHLH117;CpbHLH118;CpbHLH119;CpbHLH12;CpbHLH120;CpbHLH121;CpbHLH122;CpbHLH123;CpbHLH124;CpbHLH125;CpbHLH126;CpbHLH127;CpbHLH128;CpbHLH129;CpbHLH130;CpbHLH131;CpbHLH132;CpbHLH134;CpbHLH135;CpbHLH136;CpbHLH137;CpbHLH138;Cpb…
GO:0044464	cell part	139	139	1	1	CpbHLH1;CpbHLH100;CpbHLH101;CpbHLH102;CpbHLH103;CpbHLH104;CpbHLH105;CpbHLH106;CpbHLH107;CpbHLH108;CpbHLH109;CpbHLH11;CpbHLH111;CpbHLH112;CpbHLH113;CpbHLH114;CpbHLH115;CpbHLH116;CpbHLH117;CpbHLH118;CpbHLH119;CpbHLH12;CpbHLH120;CpbHLH121;CpbHLH122;CpbHLH123;CpbHLH124;CpbHLH125;CpbHLH126;CpbHLH127;CpbHLH128;CpbHLH129;CpbHLH130;CpbHLH131;CpbHLH132;CpbHLH134;CpbHLH135;CpbHLH136;CpbHLH137;CpbHLH138;Cpb…
GO:0005737	cytoplasm	8	8	1	1	CpbHLH101;CpbHLH109;CpbHLH126;CpbHLH158;CpbHLH3;CpbHLH63;CpbHLH68;CpbHLH71
GO:0044422	organelle part	7	7	1	1	CpbHLH108;CpbHLH109;CpbHLH151;CpbHLH18;CpbHLH19;CpbHLH68;CpbHLH69
GO:0044446	intracellular organelle part	7	7	1	1	CpbHLH108;CpbHLH109;CpbHLH151;CpbHLH18;CpbHLH19;CpbHLH68;CpbHLH69
GO:0044444	cytoplasmic part	6	6	1	1	CpbHLH101;CpbHLH109;CpbHLH158;CpbHLH63;CpbHLH68;CpbHLH71
GO:0005667	transcription factor complex	5	5	1	1	CpbHLH108;CpbHLH151;CpbHLH18;CpbHLH19;CpbHLH69
GO:0032991	macromolecular complex	5	5	1	1	CpbHLH108;CpbHLH151;CpbHLH18;CpbHLH19;CpbHLH69
GO:0043234	protein complex	5	5	1	1	CpbHLH108;CpbHLH151;CpbHLH18;CpbHLH19;CpbHLH69
GO:0044428	nuclear part	5	5	1	1	CpbHLH108;CpbHLH151;CpbHLH18;CpbHLH19;CpbHLH69
GO:0044798	nuclear transcription factor complex	5	5	1	1	CpbHLH108;CpbHLH151;CpbHLH18;CpbHLH19;CpbHLH69
GO:0090575	RNA polymerase II transcription factor complex	5	5	1	1	CpbHLH108;CpbHLH151;CpbHLH18;CpbHLH19;CpbHLH69
GO:0005829	cytosol	4	4	1	1	CpbHLH101;CpbHLH158;CpbHLH63;CpbHLH71
GO:0005911	cell-cell junction	3	3	1	1	CpbHLH117;CpbHLH132;CpbHLH37
GO:0009506	plasmodesma	3	3	1	1	CpbHLH117;CpbHLH132;CpbHLH37
GO:0030054	cell junction	3	3	1	1	CpbHLH117;CpbHLH132;CpbHLH37
GO:0055044	symplasm	3	3	1	1	CpbHLH117;CpbHLH132;CpbHLH37
GO:0009507	chloroplast	2	2	1	1	CpbHLH109;CpbHLH68
GO:0009526	plastid envelope	2	2	1	1	CpbHLH109;CpbHLH68
GO:0009536	plastid	2	2	1	1	CpbHLH109;CpbHLH68
GO:0009941	chloroplast envelope	2	2	1	1	CpbHLH109;CpbHLH68
GO:0031967	organelle envelope	2	2	1	1	CpbHLH109;CpbHLH68
GO:0031975	envelope	2	2	1	1	CpbHLH109;CpbHLH68
GO:0044434	chloroplast part	2	2	1	1	CpbHLH109;CpbHLH68
GO:0044435	plastid part	2	2	1	1	CpbHLH109;CpbHLH68

## Sheet: MF
GO ID	Description	out (139)	All (139)	pvalue	p.adjust	Genes
GO:0003674	molecular_function	139	139	1	1	CpbHLH1;CpbHLH100;CpbHLH101;CpbHLH102;CpbHLH103;CpbHLH104;CpbHLH105;CpbHLH106;CpbHLH107;CpbHLH108;CpbHLH109;CpbHLH11;CpbHLH111;CpbHLH112;CpbHLH113;CpbHLH114;CpbHLH115;CpbHLH116;CpbHLH117;CpbHLH118;CpbHLH119;CpbHLH12;CpbHLH120;CpbHLH121;CpbHLH122;CpbHLH123;CpbHLH124;CpbHLH125;CpbHLH127;CpbHLH128;CpbHLH129;CpbHLH130;CpbHLH131;CpbHLH132;CpbHLH134;CpbHLH135;CpbHLH136;CpbHLH137;CpbHLH138;CpbHLH139;Cpb…
GO:0003676	nucleic acid binding	137	137	1	1	CpbHLH1;CpbHLH100;CpbHLH101;CpbHLH102;CpbHLH103;CpbHLH104;CpbHLH105;CpbHLH106;CpbHLH107;CpbHLH108;CpbHLH109;CpbHLH11;CpbHLH111;CpbHLH112;CpbHLH113;CpbHLH114;CpbHLH115;CpbHLH116;CpbHLH117;CpbHLH118;CpbHLH119;CpbHLH12;CpbHLH120;CpbHLH121;CpbHLH122;CpbHLH123;CpbHLH124;CpbHLH125;CpbHLH127;CpbHLH128;CpbHLH129;CpbHLH130;CpbHLH131;CpbHLH132;CpbHLH134;CpbHLH135;CpbHLH136;CpbHLH137;CpbHLH138;CpbHLH139;Cpb…
GO:0003677	DNA binding	137	137	1	1	CpbHLH1;CpbHLH100;CpbHLH101;CpbHLH102;CpbHLH103;CpbHLH104;CpbHLH105;CpbHLH106;CpbHLH107;CpbHLH108;CpbHLH109;CpbHLH11;CpbHLH111;CpbHLH112;CpbHLH113;CpbHLH114;CpbHLH115;CpbHLH116;CpbHLH117;CpbHLH118;CpbHLH119;CpbHLH12;CpbHLH120;CpbHLH121;CpbHLH122;CpbHLH123;CpbHLH124;CpbHLH125;CpbHLH127;CpbHLH128;CpbHLH129;CpbHLH130;CpbHLH131;CpbHLH132;CpbHLH134;CpbHLH135;CpbHLH136;CpbHLH137;CpbHLH138;CpbHLH139;Cpb…
GO:0005488	binding	137	137	1	1	CpbHLH1;CpbHLH100;CpbHLH101;CpbHLH102;CpbHLH103;CpbHLH104;CpbHLH105;CpbHLH106;CpbHLH107;CpbHLH108;CpbHLH109;CpbHLH11;CpbHLH111;CpbHLH112;CpbHLH113;CpbHLH114;CpbHLH115;CpbHLH116;CpbHLH117;CpbHLH118;CpbHLH119;CpbHLH12;CpbHLH120;CpbHLH121;CpbHLH122;CpbHLH123;CpbHLH124;CpbHLH125;CpbHLH127;CpbHLH128;CpbHLH129;CpbHLH130;CpbHLH131;CpbHLH132;CpbHLH134;CpbHLH135;CpbHLH136;CpbHLH137;CpbHLH138;CpbHLH139;Cpb…
GO:0097159	organic cyclic compound binding	137	137	1	1	CpbHLH1;CpbHLH100;CpbHLH101;CpbHLH102;CpbHLH103;CpbHLH104;CpbHLH105;CpbHLH106;CpbHLH107;CpbHLH108;CpbHLH109;CpbHLH11;CpbHLH111;CpbHLH112;CpbHLH113;CpbHLH114;CpbHLH115;CpbHLH116;CpbHLH117;CpbHLH118;CpbHLH119;CpbHLH12;CpbHLH120;CpbHLH121;CpbHLH122;CpbHLH123;CpbHLH124;CpbHLH125;CpbHLH127;CpbHLH128;CpbHLH129;CpbHLH130;CpbHLH131;CpbHLH132;CpbHLH134;CpbHLH135;CpbHLH136;CpbHLH137;CpbHLH138;CpbHLH139;Cpb…
GO:1901363	heterocyclic compound binding	137	137	1	1	CpbHLH1;CpbHLH100;CpbHLH101;CpbHLH102;CpbHLH103;CpbHLH104;CpbHLH105;CpbHLH106;CpbHLH107;CpbHLH108;CpbHLH109;CpbHLH11;CpbHLH111;CpbHLH112;CpbHLH113;CpbHLH114;CpbHLH115;CpbHLH116;CpbHLH117;CpbHLH118;CpbHLH119;CpbHLH12;CpbHLH120;CpbHLH121;CpbHLH122;CpbHLH123;CpbHLH124;CpbHLH125;CpbHLH127;CpbHLH128;CpbHLH129;CpbHLH130;CpbHLH131;CpbHLH132;CpbHLH134;CpbHLH135;CpbHLH136;CpbHLH137;CpbHLH138;CpbHLH139;Cpb…
GO:0001071	nucleic acid binding transcription factor activity	131	131	1	1	CpbHLH1;CpbHLH100;CpbHLH101;CpbHLH102;CpbHLH103;CpbHLH104;CpbHLH105;CpbHLH106;CpbHLH107;CpbHLH108;CpbHLH109;CpbHLH11;CpbHLH111;CpbHLH112;CpbHLH113;CpbHLH114;CpbHLH115;CpbHLH116;CpbHLH117;CpbHLH118;CpbHLH119;CpbHLH12;CpbHLH120;CpbHLH121;CpbHLH122;CpbHLH123;CpbHLH124;CpbHLH125;CpbHLH127;CpbHLH128;CpbHLH129;CpbHLH130;CpbHLH131;CpbHLH132;CpbHLH134;CpbHLH136;CpbHLH137;CpbHLH138;CpbHLH139;CpbHLH14;CpbH…
GO:0003700	transcription factor activity, sequence-specific DNA binding	131	131	1	1	CpbHLH1;CpbHLH100;CpbHLH101;CpbHLH102;CpbHLH103;CpbHLH104;CpbHLH105;CpbHLH106;CpbHLH107;CpbHLH108;CpbHLH109;CpbHLH11;CpbHLH111;CpbHLH112;CpbHLH113;CpbHLH114;CpbHLH115;CpbHLH116;CpbHLH117;CpbHLH118;CpbHLH119;CpbHLH12;CpbHLH120;CpbHLH121;CpbHLH122;CpbHLH123;CpbHLH124;CpbHLH125;CpbHLH127;CpbHLH128;CpbHLH129;CpbHLH130;CpbHLH131;CpbHLH132;CpbHLH134;CpbHLH136;CpbHLH137;CpbHLH138;CpbHLH139;CpbHLH14;CpbH…
GO:0043565	sequence-specific DNA binding	28	28	1	1	CpbHLH101;CpbHLH106;CpbHLH108;CpbHLH11;CpbHLH113;CpbHLH118;CpbHLH119;CpbHLH123;CpbHLH14;CpbHLH151;CpbHLH158;CpbHLH18;CpbHLH19;CpbHLH21;CpbHLH43;CpbHLH45;CpbHLH6;CpbHLH61;CpbHLH64;CpbHLH69;CpbHLH70;CpbHLH71;CpbHLH77;CpbHLH80;CpbHLH82;CpbHLH88;CpbHLH9;CpbHLH90
GO:0000975	regulatory region DNA binding	27	27	1	1	CpbHLH101;CpbHLH106;CpbHLH108;CpbHLH11;CpbHLH113;CpbHLH118;CpbHLH119;CpbHLH123;CpbHLH14;CpbHLH151;CpbHLH158;CpbHLH18;CpbHLH19;CpbHLH21;CpbHLH43;CpbHLH45;CpbHLH6;CpbHLH61;CpbHLH64;CpbHLH69;CpbHLH70;CpbHLH71;CpbHLH80;CpbHLH82;CpbHLH88;CpbHLH9;CpbHLH90
GO:0000976	transcription regulatory region sequence-specific DNA binding	27	27	1	1	CpbHLH101;CpbHLH106;CpbHLH108;CpbHLH11;CpbHLH113;CpbHLH118;CpbHLH119;CpbHLH123;CpbHLH14;CpbHLH151;CpbHLH158;CpbHLH18;CpbHLH19;CpbHLH21;CpbHLH43;CpbHLH45;CpbHLH6;CpbHLH61;CpbHLH64;CpbHLH69;CpbHLH70;CpbHLH71;CpbHLH80;CpbHLH82;CpbHLH88;CpbHLH9;CpbHLH90
GO:0001067	regulatory region nucleic acid binding	27	27	1	1	CpbHLH101;CpbHLH106;CpbHLH108;CpbHLH11;CpbHLH113;CpbHLH118;CpbHLH119;CpbHLH123;CpbHLH14;CpbHLH151;CpbHLH158;CpbHLH18;CpbHLH19;CpbHLH21;CpbHLH43;CpbHLH45;CpbHLH6;CpbHLH61;CpbHLH64;CpbHLH69;CpbHLH70;CpbHLH71;CpbHLH80;CpbHLH82;CpbHLH88;CpbHLH9;CpbHLH90
GO:0003690	double-stranded DNA binding	27	27	1	1	CpbHLH101;CpbHLH106;CpbHLH108;CpbHLH11;CpbHLH113;CpbHLH118;CpbHLH119;CpbHLH123;CpbHLH14;CpbHLH151;CpbHLH158;CpbHLH18;CpbHLH19;CpbHLH21;CpbHLH43;CpbHLH45;CpbHLH6;CpbHLH61;CpbHLH64;CpbHLH69;CpbHLH70;CpbHLH71;CpbHLH80;CpbHLH82;CpbHLH88;CpbHLH9;CpbHLH90
GO:0044212	transcription regulatory region DNA binding	27	27	1	1	CpbHLH101;CpbHLH106;CpbHLH108;CpbHLH11;CpbHLH113;CpbHLH118;CpbHLH119;CpbHLH123;CpbHLH14;CpbHLH151;CpbHLH158;CpbHLH18;CpbHLH19;CpbHLH21;CpbHLH43;CpbHLH45;CpbHLH6;CpbHLH61;CpbHLH64;CpbHLH69;CpbHLH70;CpbHLH71;CpbHLH80;CpbHLH82;CpbHLH88;CpbHLH9;CpbHLH90
GO:1990837	sequence-specific double-stranded DNA binding	27	27	1	1	CpbHLH101;CpbHLH106;CpbHLH108;CpbHLH11;CpbHLH113;CpbHLH118;CpbHLH119;CpbHLH123;CpbHLH14;CpbHLH151;CpbHLH158;CpbHLH18;CpbHLH19;CpbHLH21;CpbHLH43;CpbHLH45;CpbHLH6;CpbHLH61;CpbHLH64;CpbHLH69;CpbHLH70;CpbHLH71;CpbHLH80;CpbHLH82;CpbHLH88;CpbHLH9;CpbHLH90
GO:0000981	RNA polymerase II transcription factor activity, sequence-specific DNA binding	20	20	1	1	CpbHLH101;CpbHLH106;CpbHLH11;CpbHLH113;CpbHLH118;CpbHLH119;CpbHLH14;CpbHLH158;CpbHLH21;CpbHLH43;CpbHLH45;CpbHLH61;CpbHLH64;CpbHLH70;CpbHLH71;CpbHLH80;CpbHLH82;CpbHLH88;CpbHLH9;CpbHLH90
GO:0001046	core promoter sequence-specific DNA binding	20	20	1	1	CpbHLH101;CpbHLH106;CpbHLH11;CpbHLH113;CpbHLH118;CpbHLH119;CpbHLH14;CpbHLH158;CpbHLH21;CpbHLH43;CpbHLH45;CpbHLH61;CpbHLH64;CpbHLH70;CpbHLH71;CpbHLH80;CpbHLH82;CpbHLH88;CpbHLH9;CpbHLH90
GO:0001047	core promoter binding	20	20	1	1	CpbHLH101;CpbHLH106;CpbHLH11;CpbHLH113;CpbHLH118;CpbHLH119;CpbHLH14;CpbHLH158;CpbHLH21;CpbHLH43;CpbHLH45;CpbHLH61;CpbHLH64;CpbHLH70;CpbHLH71;CpbHLH80;CpbHLH82;CpbHLH88;CpbHLH9;CpbHLH90
GO:0001228	transcriptional activator activity, RNA polymerase II transcription regulatory region sequence-specific binding	20	20	1	1	CpbHLH101;CpbHLH106;CpbHLH11;CpbHLH113;CpbHLH118;CpbHLH119;CpbHLH14;CpbHLH158;CpbHLH21;CpbHLH43;CpbHLH45;CpbHLH61;CpbHLH64;CpbHLH70;CpbHLH71;CpbHLH80;CpbHLH82;CpbHLH88;CpbHLH9;CpbHLH90
GO:0043167	ion binding	8	8	1	1	CpbHLH112;CpbHLH137;CpbHLH147;CpbHLH149;CpbHLH25;CpbHLH55;CpbHLH76;CpbHLH96
GO:0000977	RNA polymerase II regulatory region sequence-specific DNA binding	7	7	1	1	CpbHLH108;CpbHLH123;CpbHLH151;CpbHLH18;CpbHLH19;CpbHLH6;CpbHLH69
GO:0001012	RNA polymerase II regulatory region DNA binding	7	7	1	1	CpbHLH108;CpbHLH123;CpbHLH151;CpbHLH18;CpbHLH19;CpbHLH6;CpbHLH69
GO:0036094	small molecule binding	7	7	1	1	CpbHLH112;CpbHLH137;CpbHLH147;CpbHLH25;CpbHLH55;CpbHLH76;CpbHLH96
GO:0043168	anion binding	7	7	1	1	CpbHLH112;CpbHLH137;CpbHLH147;CpbHLH25;CpbHLH55;CpbHLH76;CpbHLH96
GO:0005515	protein binding	6	6	1	1	CpbHLH102;CpbHLH148;CpbHLH16;CpbHLH34;CpbHLH58;CpbHLH74
GO:0016597	amino acid binding	6	6	1	1	CpbHLH137;CpbHLH147;CpbHLH25;CpbHLH55;CpbHLH76;CpbHLH96
GO:0031406	carboxylic acid binding	6	6	1	1	CpbHLH137;CpbHLH147;CpbHLH25;CpbHLH55;CpbHLH76;CpbHLH96
GO:0043177	organic acid binding	6	6	1	1	CpbHLH137;CpbHLH147;CpbHLH25;CpbHLH55;CpbHLH76;CpbHLH96
GO:0008134	transcription factor binding	4	4	1	1	CpbHLH102;CpbHLH148;CpbHLH34;CpbHLH74
GO:0043425	bHLH transcription factor binding	4	4	1	1	CpbHLH102;CpbHLH148;CpbHLH34;CpbHLH74
GO:0000978	RNA polymerase II core promoter proximal region sequence-specific DNA binding	2	2	1	1	CpbHLH123;CpbHLH6
GO:0000987	core promoter proximal region sequence-specific DNA binding	2	2	1	1	CpbHLH123;CpbHLH6
GO:0001159	core promoter proximal region DNA binding	2	2	1	1	CpbHLH123;CpbHLH6
GO:0003824	catalytic activity	2	2	1	1	CpbHLH112;CpbHLH63
GO:0010313	phytochrome binding	2	2	1	1	CpbHLH16;CpbHLH58
GO:0043169	cation binding	2	2	1	1	CpbHLH112;CpbHLH149
GO:0046872	metal ion binding	2	2	1	1	CpbHLH112;CpbHLH149
GO:0000166	nucleotide binding	1	1	1	1	CpbHLH112
GO:0001882	nucleoside binding	1	1	1	1	CpbHLH112
GO:0001883	purine nucleoside binding	1	1	1	1	CpbHLH112
GO:0004518	nuclease activity	1	1	1	1	CpbHLH112
GO:0004527	exonuclease activity	1	1	1	1	CpbHLH112
GO:0004529	exodeoxyribonuclease activity	1	1	1	1	CpbHLH112
GO:0004536	deoxyribonuclease activity	1	1	1	1	CpbHLH112
GO:0004672	protein kinase activity	1	1	1	1	CpbHLH63
GO:0004674	protein serine/threonine kinase activity	1	1	1	1	CpbHLH63
GO:0005509	calcium ion binding	1	1	1	1	CpbHLH149
GO:0005524	ATP binding	1	1	1	1	CpbHLH112
GO:0008409	5'-3' exonuclease activity	1	1	1	1	CpbHLH112
GO:0016301	kinase activity	1	1	1	1	CpbHLH63
GO:0016740	transferase activity	1	1	1	1	CpbHLH63
GO:0016772	transferase activity, transferring phosphorus-containing groups	1	1	1	1	CpbHLH63
GO:0016773	phosphotransferase activity, alcohol group as acceptor	1	1	1	1	CpbHLH63
GO:0016787	hydrolase activity	1	1	1	1	CpbHLH112
GO:0016788	hydrolase activity, acting on ester bonds	1	1	1	1	CpbHLH112
GO:0016796	exonuclease activity, active with either ribo- or deoxyribonucleic acids and producing 5'-phosphomonoesters	1	1	1	1	CpbHLH112
GO:0016817	hydrolase activity, acting on acid anhydrides	1	1	1	1	CpbHLH112
GO:0016819	hydrolase activity, acting on acid anhydrides, in sulfonyl-containing anhydrides	1	1	1	1	CpbHLH112
GO:0016895	exodeoxyribonuclease activity, producing 5'-phosphomonoesters	1	1	1	1	CpbHLH112
GO:0017076	purine nucleotide binding	1	1	1	1	CpbHLH112
GO:0030554	adenyl nucleotide binding	1	1	1	1	CpbHLH112
GO:0032549	ribonucleoside binding	1	1	1	1	CpbHLH112
GO:0032550	purine ribonucleoside binding	1	1	1	1	CpbHLH112
GO:0032553	ribonucleotide binding	1	1	1	1	CpbHLH112
GO:0032555	purine ribonucleotide binding	1	1	1	1	CpbHLH112
GO:0032559	adenyl ribonucleotide binding	1	1	1	1	CpbHLH112
GO:0033699	DNA 5'-adenosine monophosphate hydrolase activity	1	1	1	1	CpbHLH112
GO:0035312	5'-3' exodeoxyribonuclease activity	1	1	1	1	CpbHLH112
GO:0035639	purine ribonucleoside triphosphate binding	1	1	1	1	CpbHLH112
GO:0047627	adenylylsulfatase activity	1	1	1	1	CpbHLH112
GO:0097367	carbohydrate derivative binding	1	1	1	1	CpbHLH112
GO:1901265	nucleoside phosphate binding	1	1	1	1	CpbHLH112

## Sheet: BP
GO ID	Description	out (141)	All (141)	pvalue	p.adjust	Genes
GO:0006139	nucleobase-containing compound metabolic process	141	141	1	1	CpbHLH1;CpbHLH100;CpbHLH101;CpbHLH102;CpbHLH103;CpbHLH104;CpbHLH105;CpbHLH106;CpbHLH107;CpbHLH108;CpbHLH109;CpbHLH11;CpbHLH111;CpbHLH112;CpbHLH113;CpbHLH114;CpbHLH115;CpbHLH116;CpbHLH117;CpbHLH118;CpbHLH119;CpbHLH12;CpbHLH120;CpbHLH121;CpbHLH122;CpbHLH123;CpbHLH124;CpbHLH125;CpbHLH126;CpbHLH127;CpbHLH128;CpbHLH129;CpbHLH130;CpbHLH131;CpbHLH132;CpbHLH134;CpbHLH135;CpbHLH136;CpbHLH137;CpbHLH138;Cpb…
GO:0006351	transcription, DNA-templated	141	141	1	1	CpbHLH1;CpbHLH100;CpbHLH101;CpbHLH102;CpbHLH103;CpbHLH104;CpbHLH105;CpbHLH106;CpbHLH107;CpbHLH108;CpbHLH109;CpbHLH11;CpbHLH111;CpbHLH112;CpbHLH113;CpbHLH114;CpbHLH115;CpbHLH116;CpbHLH117;CpbHLH118;CpbHLH119;CpbHLH12;CpbHLH120;CpbHLH121;CpbHLH122;CpbHLH123;CpbHLH124;CpbHLH125;CpbHLH126;CpbHLH127;CpbHLH128;CpbHLH129;CpbHLH130;CpbHLH131;CpbHLH132;CpbHLH134;CpbHLH135;CpbHLH136;CpbHLH137;CpbHLH138;Cpb…
GO:0006725	cellular aromatic compound metabolic process	141	141	1	1	CpbHLH1;CpbHLH100;CpbHLH101;CpbHLH102;CpbHLH103;CpbHLH104;CpbHLH105;CpbHLH106;CpbHLH107;CpbHLH108;CpbHLH109;CpbHLH11;CpbHLH111;CpbHLH112;CpbHLH113;CpbHLH114;CpbHLH115;CpbHLH116;CpbHLH117;CpbHLH118;CpbHLH119;CpbHLH12;CpbHLH120;CpbHLH121;CpbHLH122;CpbHLH123;CpbHLH124;CpbHLH125;CpbHLH126;CpbHLH127;CpbHLH128;CpbHLH129;CpbHLH130;CpbHLH131;CpbHLH132;CpbHLH134;CpbHLH135;CpbHLH136;CpbHLH137;CpbHLH138;Cpb…
GO:0006807	nitrogen compound metabolic process	141	141	1	1	CpbHLH1;CpbHLH100;CpbHLH101;CpbHLH102;CpbHLH103;CpbHLH104;CpbHLH105;CpbHLH106;CpbHLH107;CpbHLH108;CpbHLH109;CpbHLH11;CpbHLH111;CpbHLH112;CpbHLH113;CpbHLH114;CpbHLH115;CpbHLH116;CpbHLH117;CpbHLH118;CpbHLH119;CpbHLH12;CpbHLH120;CpbHLH121;CpbHLH122;CpbHLH123;CpbHLH124;CpbHLH125;CpbHLH126;CpbHLH127;CpbHLH128;CpbHLH129;CpbHLH130;CpbHLH131;CpbHLH132;CpbHLH134;CpbHLH135;CpbHLH136;CpbHLH137;CpbHLH138;Cpb…
GO:0008150	biological_process	141	141	1	1	CpbHLH1;CpbHLH100;CpbHLH101;CpbHLH102;CpbHLH103;CpbHLH104;CpbHLH105;CpbHLH106;CpbHLH107;CpbHLH108;CpbHLH109;CpbHLH11;CpbHLH111;CpbHLH112;CpbHLH113;CpbHLH114;CpbHLH115;CpbHLH116;CpbHLH117;CpbHLH118;CpbHLH119;CpbHLH12;CpbHLH120;CpbHLH121;CpbHLH122;CpbHLH123;CpbHLH124;CpbHLH125;CpbHLH126;CpbHLH127;CpbHLH128;CpbHLH129;CpbHLH130;CpbHLH131;CpbHLH132;CpbHLH134;CpbHLH135;CpbHLH136;CpbHLH137;CpbHLH138;Cpb…
GO:0008152	metabolic process	141	141	1	1	CpbHLH1;CpbHLH100;CpbHLH101;CpbHLH102;CpbHLH103;CpbHLH104;CpbHLH105;CpbHLH106;CpbHLH107;CpbHLH108;CpbHLH109;CpbHLH11;CpbHLH111;CpbHLH112;CpbHLH113;CpbHLH114;CpbHLH115;CpbHLH116;CpbHLH117;CpbHLH118;CpbHLH119;CpbHLH12;CpbHLH120;CpbHLH121;CpbHLH122;CpbHLH123;CpbHLH124;CpbHLH125;CpbHLH126;CpbHLH127;CpbHLH128;CpbHLH129;CpbHLH130;CpbHLH131;CpbHLH132;CpbHLH134;CpbHLH135;CpbHLH136;CpbHLH137;CpbHLH138;Cpb…
GO:0009058	biosynthetic process	141	141	1	1	CpbHLH1;CpbHLH100;CpbHLH101;CpbHLH102;CpbHLH103;CpbHLH104;CpbHLH105;CpbHLH106;CpbHLH107;CpbHLH108;CpbHLH109;CpbHLH11;CpbHLH111;CpbHLH112;CpbHLH113;CpbHLH114;CpbHLH115;CpbHLH116;CpbHLH117;CpbHLH118;CpbHLH119;CpbHLH12;CpbHLH120;CpbHLH121;CpbHLH122;CpbHLH123;CpbHLH124;CpbHLH125;CpbHLH126;CpbHLH127;CpbHLH128;CpbHLH129;CpbHLH130;CpbHLH131;CpbHLH132;CpbHLH134;CpbHLH135;CpbHLH136;CpbHLH137;CpbHLH138;Cpb…
GO:0009059	macromolecule biosynthetic process	141	141	1	1	CpbHLH1;CpbHLH100;CpbHLH101;CpbHLH102;CpbHLH103;CpbHLH104;CpbHLH105;CpbHLH106;CpbHLH107;CpbHLH108;CpbHLH109;CpbHLH11;CpbHLH111;CpbHLH112;CpbHLH113;CpbHLH114;CpbHLH115;CpbHLH116;CpbHLH117;CpbHLH118;CpbHLH119;CpbHLH12;CpbHLH120;CpbHLH121;CpbHLH122;CpbHLH123;CpbHLH124;CpbHLH125;CpbHLH126;CpbHLH127;CpbHLH128;CpbHLH129;CpbHLH130;CpbHLH131;CpbHLH132;CpbHLH134;CpbHLH135;CpbHLH136;CpbHLH137;CpbHLH138;Cpb…
GO:0009987	cellular process	141	141	1	1	CpbHLH1;CpbHLH100;CpbHLH101;CpbHLH102;CpbHLH103;CpbHLH104;CpbHLH105;CpbHLH106;CpbHLH107;CpbHLH108;CpbHLH109;CpbHLH11;CpbHLH111;CpbHLH112;CpbHLH113;CpbHLH114;CpbHLH115;CpbHLH116;CpbHLH117;CpbHLH118;CpbHLH119;CpbHLH12;CpbHLH120;CpbHLH121;CpbHLH122;CpbHLH123;CpbHLH124;CpbHLH125;CpbHLH126;CpbHLH127;CpbHLH128;CpbHLH129;CpbHLH130;CpbHLH131;CpbHLH132;CpbHLH134;CpbHLH135;CpbHLH136;CpbHLH137;CpbHLH138;Cpb…
GO:0010467	gene expression	141	141	1	1	CpbHLH1;CpbHLH100;CpbHLH101;CpbHLH102;CpbHLH103;CpbHLH104;CpbHLH105;CpbHLH106;CpbHLH107;CpbHLH108;CpbHLH109;CpbHLH11;CpbHLH111;CpbHLH112;CpbHLH113;CpbHLH114;CpbHLH115;CpbHLH116;CpbHLH117;CpbHLH118;CpbHLH119;CpbHLH12;CpbHLH120;CpbHLH121;CpbHLH122;CpbHLH123;CpbHLH124;CpbHLH125;CpbHLH126;CpbHLH127;CpbHLH128;CpbHLH129;CpbHLH130;CpbHLH131;CpbHLH132;CpbHLH134;CpbHLH135;CpbHLH136;CpbHLH137;CpbHLH138;Cpb…
GO:0016070	RNA metabolic process	141	141	1	1	CpbHLH1;CpbHLH100;CpbHLH101;CpbHLH102;CpbHLH103;CpbHLH104;CpbHLH105;CpbHLH106;CpbHLH107;CpbHLH108;CpbHLH109;CpbHLH11;CpbHLH111;CpbHLH112;CpbHLH113;CpbHLH114;CpbHLH115;CpbHLH116;CpbHLH117;CpbHLH118;CpbHLH119;CpbHLH12;CpbHLH120;CpbHLH121;CpbHLH122;CpbHLH123;CpbHLH124;CpbHLH125;CpbHLH126;CpbHLH127;CpbHLH128;CpbHLH129;CpbHLH130;CpbHLH131;CpbHLH132;CpbHLH134;CpbHLH135;CpbHLH136;CpbHLH137;CpbHLH138;Cpb…
GO:0018130	heterocycle biosynthetic process	141	141	1	1	CpbHLH1;CpbHLH100;CpbHLH101;CpbHLH102;CpbHLH103;CpbHLH104;CpbHLH105;CpbHLH106;CpbHLH107;CpbHLH108;CpbHLH109;CpbHLH11;CpbHLH111;CpbHLH112;CpbHLH113;CpbHLH114;CpbHLH115;CpbHLH116;CpbHLH117;CpbHLH118;CpbHLH119;CpbHLH12;CpbHLH120;CpbHLH121;CpbHLH122;CpbHLH123;CpbHLH124;CpbHLH125;CpbHLH126;CpbHLH127;CpbHLH128;CpbHLH129;CpbHLH130;CpbHLH131;CpbHLH132;CpbHLH134;CpbHLH135;CpbHLH136;CpbHLH137;CpbHLH138;Cpb…
GO:0019438	aromatic compound biosynthetic process	141	141	1	1	CpbHLH1;CpbHLH100;CpbHLH101;CpbHLH102;CpbHLH103;CpbHLH104;CpbHLH105;CpbHLH106;CpbHLH107;CpbHLH108;CpbHLH109;CpbHLH11;CpbHLH111;CpbHLH112;CpbHLH113;CpbHLH114;CpbHLH115;CpbHLH116;CpbHLH117;CpbHLH118;CpbHLH119;CpbHLH12;CpbHLH120;CpbHLH121;CpbHLH122;CpbHLH123;CpbHLH124;CpbHLH125;CpbHLH126;CpbHLH127;CpbHLH128;CpbHLH129;CpbHLH130;CpbHLH131;CpbHLH132;CpbHLH134;CpbHLH135;CpbHLH136;CpbHLH137;CpbHLH138;Cpb…
GO:0032774	RNA biosynthetic process	141	141	1	1	CpbHLH1;CpbHLH100;CpbHLH101;CpbHLH102;CpbHLH103;CpbHLH104;CpbHLH105;CpbHLH106;CpbHLH107;CpbHLH108;CpbHLH109;CpbHLH11;CpbHLH111;CpbHLH112;CpbHLH113;CpbHLH114;CpbHLH115;CpbHLH116;CpbHLH117;CpbHLH118;CpbHLH119;CpbHLH12;CpbHLH120;CpbHLH121;CpbHLH122;CpbHLH123;CpbHLH124;CpbHLH125;CpbHLH126;CpbHLH127;CpbHLH128;CpbHLH129;CpbHLH130;CpbHLH131;CpbHLH132;CpbHLH134;CpbHLH135;CpbHLH136;CpbHLH137;CpbHLH138;Cpb…
GO:0034641	cellular nitrogen compound metabolic process	141	141	1	1	CpbHLH1;CpbHLH100;CpbHLH101;CpbHLH102;CpbHLH103;CpbHLH104;CpbHLH105;CpbHLH106;CpbHLH107;CpbHLH108;CpbHLH109;CpbHLH11;CpbHLH111;CpbHLH112;CpbHLH113;CpbHLH114;CpbHLH115;CpbHLH116;CpbHLH117;CpbHLH118;CpbHLH119;CpbHLH12;CpbHLH120;CpbHLH121;CpbHLH122;CpbHLH123;CpbHLH124;CpbHLH125;CpbHLH126;CpbHLH127;CpbHLH128;CpbHLH129;CpbHLH130;CpbHLH131;CpbHLH132;CpbHLH134;CpbHLH135;CpbHLH136;CpbHLH137;CpbHLH138;Cpb…
GO:0034645	cellular macromolecule biosynthetic process	141	141	1	1	CpbHLH1;CpbHLH100;CpbHLH101;CpbHLH102;CpbHLH103;CpbHLH104;CpbHLH105;CpbHLH106;CpbHLH107;CpbHLH108;CpbHLH109;CpbHLH11;CpbHLH111;CpbHLH112;CpbHLH113;CpbHLH114;CpbHLH115;CpbHLH116;CpbHLH117;CpbHLH118;CpbHLH119;CpbHLH12;CpbHLH120;CpbHLH121;CpbHLH122;CpbHLH123;CpbHLH124;CpbHLH125;CpbHLH126;CpbHLH127;CpbHLH128;CpbHLH129;CpbHLH130;CpbHLH131;CpbHLH132;CpbHLH134;CpbHLH135;CpbHLH136;CpbHLH137;CpbHLH138;Cpb…
GO:0034654	nucleobase-containing compound biosynthetic process	141	141	1	1	CpbHLH1;CpbHLH100;CpbHLH101;CpbHLH102;CpbHLH103;CpbHLH104;CpbHLH105;CpbHLH106;CpbHLH107;CpbHLH108;CpbHLH109;CpbHLH11;CpbHLH111;CpbHLH112;CpbHLH113;CpbHLH114;CpbHLH115;CpbHLH116;CpbHLH117;CpbHLH118;CpbHLH119;CpbHLH12;CpbHLH120;CpbHLH121;CpbHLH122;CpbHLH123;CpbHLH124;CpbHLH125;CpbHLH126;CpbHLH127;CpbHLH128;CpbHLH129;CpbHLH130;CpbHLH131;CpbHLH132;CpbHLH134;CpbHLH135;CpbHLH136;CpbHLH137;CpbHLH138;Cpb…
GO:0043170	macromolecule metabolic process	141	141	1	1	CpbHLH1;CpbHLH100;CpbHLH101;CpbHLH102;CpbHLH103;CpbHLH104;CpbHLH105;CpbHLH106;CpbHLH107;CpbHLH108;CpbHLH109;CpbHLH11;CpbHLH111;CpbHLH112;CpbHLH113;CpbHLH114;CpbHLH115;CpbHLH116;CpbHLH117;CpbHLH118;CpbHLH119;CpbHLH12;CpbHLH120;CpbHLH121;CpbHLH122;CpbHLH123;CpbHLH124;CpbHLH125;CpbHLH126;CpbHLH127;CpbHLH128;CpbHLH129;CpbHLH130;CpbHLH131;CpbHLH132;CpbHLH134;CpbHLH135;CpbHLH136;CpbHLH137;CpbHLH138;Cpb…
GO:0044237	cellular metabolic process	141	141	1	1	CpbHLH1;CpbHLH100;CpbHLH101;CpbHLH102;CpbHLH103;CpbHLH104;CpbHLH105;CpbHLH106;CpbHLH107;CpbHLH108;CpbHLH109;CpbHLH11;CpbHLH111;CpbHLH112;CpbHLH113;CpbHLH114;CpbHLH115;CpbHLH116;CpbHLH117;CpbHLH118;CpbHLH119;CpbHLH12;CpbHLH120;CpbHLH121;CpbHLH122;CpbHLH123;CpbHLH124;CpbHLH125;CpbHLH126;CpbHLH127;CpbHLH128;CpbHLH129;CpbHLH130;CpbHLH131;CpbHLH132;CpbHLH134;CpbHLH135;CpbHLH136;CpbHLH137;CpbHLH138;Cpb…
GO:0044238	primary metabolic process	141	141	1	1	CpbHLH1;CpbHLH100;CpbHLH101;CpbHLH102;CpbHLH103;CpbHLH104;CpbHLH105;CpbHLH106;CpbHLH107;CpbHLH108;CpbHLH109;CpbHLH11;CpbHLH111;CpbHLH112;CpbHLH113;CpbHLH114;CpbHLH115;CpbHLH116;CpbHLH117;CpbHLH118;CpbHLH119;CpbHLH12;CpbHLH120;CpbHLH121;CpbHLH122;CpbHLH123;CpbHLH124;CpbHLH125;CpbHLH126;CpbHLH127;CpbHLH128;CpbHLH129;CpbHLH130;CpbHLH131;CpbHLH132;CpbHLH134;CpbHLH135;CpbHLH136;CpbHLH137;CpbHLH138;Cpb…
GO:0044249	cellular biosynthetic process	141	141	1	1	CpbHLH1;CpbHLH100;CpbHLH101;CpbHLH102;CpbHLH103;CpbHLH104;CpbHLH105;CpbHLH106;CpbHLH107;CpbHLH108;CpbHLH109;CpbHLH11;CpbHLH111;CpbHLH112;CpbHLH113;CpbHLH114;CpbHLH115;CpbHLH116;CpbHLH117;CpbHLH118;CpbHLH119;CpbHLH12;CpbHLH120;CpbHLH121;CpbHLH122;CpbHLH123;CpbHLH124;CpbHLH125;CpbHLH126;CpbHLH127;CpbHLH128;CpbHLH129;CpbHLH130;CpbHLH131;CpbHLH132;CpbHLH134;CpbHLH135;CpbHLH136;CpbHLH137;CpbHLH138;Cpb…
GO:0044260	cellular macromolecule metabolic process	141	141	1	1	CpbHLH1;CpbHLH100;CpbHLH101;CpbHLH102;CpbHLH103;CpbHLH104;CpbHLH105;CpbHLH106;CpbHLH107;CpbHLH108;CpbHLH109;CpbHLH11;CpbHLH111;CpbHLH112;CpbHLH113;CpbHLH114;CpbHLH115;CpbHLH116;CpbHLH117;CpbHLH118;CpbHLH119;CpbHLH12;CpbHLH120;CpbHLH121;CpbHLH122;CpbHLH123;CpbHLH124;CpbHLH125;CpbHLH126;CpbHLH127;CpbHLH128;CpbHLH129;CpbHLH130;CpbHLH131;CpbHLH132;CpbHLH134;CpbHLH135;CpbHLH136;CpbHLH137;CpbHLH138;Cpb…
GO:0044271	cellular nitrogen compound biosynthetic process	141	141	1	1	CpbHLH1;CpbHLH100;CpbHLH101;CpbHLH102;CpbHLH103;CpbHLH104;CpbHLH105;CpbHLH106;CpbHLH107;CpbHLH108;CpbHLH109;CpbHLH11;CpbHLH111;CpbHLH112;CpbHLH113;CpbHLH114;CpbHLH115;CpbHLH116;CpbHLH117;CpbHLH118;CpbHLH119;CpbHLH12;CpbHLH120;CpbHLH121;CpbHLH122;CpbHLH123;CpbHLH124;CpbHLH125;CpbHLH126;CpbHLH127;CpbHLH128;CpbHLH129;CpbHLH130;CpbHLH131;CpbHLH132;CpbHLH134;CpbHLH135;CpbHLH136;CpbHLH137;CpbHLH138;Cpb…
GO:0046483	heterocycle metabolic process	141	141	1	1	CpbHLH1;CpbHLH100;CpbHLH101;CpbHLH102;CpbHLH103;CpbHLH104;CpbHLH105;CpbHLH106;CpbHLH107;CpbHLH108;CpbHLH109;CpbHLH11;CpbHLH111;CpbHLH112;CpbHLH113;CpbHLH114;CpbHLH115;CpbHLH116;CpbHLH117;CpbHLH118;CpbHLH119;CpbHLH12;CpbHLH120;CpbHLH121;CpbHLH122;CpbHLH123;CpbHLH124;CpbHLH125;CpbHLH126;CpbHLH127;CpbHLH128;CpbHLH129;CpbHLH130;CpbHLH131;CpbHLH132;CpbHLH134;CpbHLH135;CpbHLH136;CpbHLH137;CpbHLH138;Cpb…
GO:0071704	organic substance metabolic process	141	141	1	1	CpbHLH1;CpbHLH100;CpbHLH101;CpbHLH102;CpbHLH103;CpbHLH104;CpbHLH105;CpbHLH106;CpbHLH107;CpbHLH108;CpbHLH109;CpbHLH11;CpbHLH111;CpbHLH112;CpbHLH113;CpbHLH114;CpbHLH115;CpbHLH116;CpbHLH117;CpbHLH118;CpbHLH119;CpbHLH12;CpbHLH120;CpbHLH121;CpbHLH122;CpbHLH123;CpbHLH124;CpbHLH125;CpbHLH126;CpbHLH127;CpbHLH128;CpbHLH129;CpbHLH130;CpbHLH131;CpbHLH132;CpbHLH134;CpbHLH135;CpbHLH136;CpbHLH137;CpbHLH138;Cpb…
GO:0090304	nucleic acid metabolic process	141	141	1	1	CpbHLH1;CpbHLH100;CpbHLH101;CpbHLH102;CpbHLH103;CpbHLH104;CpbHLH105;CpbHLH106;CpbHLH107;CpbHLH108;CpbHLH109;CpbHLH11;CpbHLH111;CpbHLH112;CpbHLH113;CpbHLH114;CpbHLH115;CpbHLH116;CpbHLH117;CpbHLH118;CpbHLH119;CpbHLH12;CpbHLH120;CpbHLH121;CpbHLH122;CpbHLH123;CpbHLH124;CpbHLH125;CpbHLH126;CpbHLH127;CpbHLH128;CpbHLH129;CpbHLH130;CpbHLH131;CpbHLH132;CpbHLH134;CpbHLH135;CpbHLH136;CpbHLH137;CpbHLH138;Cpb…
GO:0097659	nucleic acid-templated transcription	141	141	1	1	CpbHLH1;CpbHLH100;CpbHLH101;CpbHLH102;CpbHLH103;CpbHLH104;CpbHLH105;CpbHLH106;CpbHLH107;CpbHLH108;CpbHLH109;CpbHLH11;CpbHLH111;CpbHLH112;CpbHLH113;CpbHLH114;CpbHLH115;CpbHLH116;CpbHLH117;CpbHLH118;CpbHLH119;CpbHLH12;CpbHLH120;CpbHLH121;CpbHLH122;CpbHLH123;CpbHLH124;CpbHLH125;CpbHLH126;CpbHLH127;CpbHLH128;CpbHLH129;CpbHLH130;CpbHLH131;CpbHLH132;CpbHLH134;CpbHLH135;CpbHLH136;CpbHLH137;CpbHLH138;Cpb…
GO:1901360	organic cyclic compound metabolic process	141	141	1	1	CpbHLH1;CpbHLH100;CpbHLH101;CpbHLH102;CpbHLH103;CpbHLH104;CpbHLH105;CpbHLH106;CpbHLH107;CpbHLH108;CpbHLH109;CpbHLH11;CpbHLH111;CpbHLH112;CpbHLH113;CpbHLH114;CpbHLH115;CpbHLH116;CpbHLH117;CpbHLH118;CpbHLH119;CpbHLH12;CpbHLH120;CpbHLH121;CpbHLH122;CpbHLH123;CpbHLH124;CpbHLH125;CpbHLH126;CpbHLH127;CpbHLH128;CpbHLH129;CpbHLH130;CpbHLH131;CpbHLH132;CpbHLH134;CpbHLH135;CpbHLH136;CpbHLH137;CpbHLH138;Cpb…
GO:1901362	organic cyclic compound biosynthetic process	141	141	1	1	CpbHLH1;CpbHLH100;CpbHLH101;CpbHLH102;CpbHLH103;CpbHLH104;CpbHLH105;CpbHLH106;CpbHLH107;CpbHLH108;CpbHLH109;CpbHLH11;CpbHLH111;CpbHLH112;CpbHLH113;CpbHLH114;CpbHLH115;CpbHLH116;CpbHLH117;CpbHLH118;CpbHLH119;CpbHLH12;CpbHLH120;CpbHLH121;CpbHLH122;CpbHLH123;CpbHLH124;CpbHLH125;CpbHLH126;CpbHLH127;CpbHLH128;CpbHLH129;CpbHLH130;CpbHLH131;CpbHLH132;CpbHLH134;CpbHLH135;CpbHLH136;CpbHLH137;CpbHLH138;Cpb…
GO:1901576	organic substance biosynthetic process	141	141	1	1	CpbHLH1;CpbHLH100;CpbHLH101;CpbHLH102;CpbHLH103;CpbHLH104;CpbHLH105;CpbHLH106;CpbHLH107;CpbHLH108;CpbHLH109;CpbHLH11;CpbHLH111;CpbHLH112;CpbHLH113;CpbHLH114;CpbHLH115;CpbHLH116;CpbHLH117;CpbHLH118;CpbHLH119;CpbHLH12;CpbHLH120;CpbHLH121;CpbHLH122;CpbHLH123;CpbHLH124;CpbHLH125;CpbHLH126;CpbHLH127;CpbHLH128;CpbHLH129;CpbHLH130;CpbHLH131;CpbHLH132;CpbHLH134;CpbHLH135;CpbHLH136;CpbHLH137;CpbHLH138;Cpb…
GO:0050789	regulation of biological process	115	115	1	1	CpbHLH1;CpbHLH100;CpbHLH101;CpbHLH102;CpbHLH103;CpbHLH104;CpbHLH105;CpbHLH106;CpbHLH107;CpbHLH108;CpbHLH109;CpbHLH11;CpbHLH111;CpbHLH112;CpbHLH113;CpbHLH114;CpbHLH115;CpbHLH116;CpbHLH117;CpbHLH118;CpbHLH12;CpbHLH120;CpbHLH121;CpbHLH123;CpbHLH124;CpbHLH126;CpbHLH127;CpbHLH128;CpbHLH129;CpbHLH130;CpbHLH131;CpbHLH132;CpbHLH134;CpbHLH135;CpbHLH136;CpbHLH138;CpbHLH139;CpbHLH142;CpbHLH143;CpbHLH148;Cpb…
GO:0065007	biological regulation	115	115	1	1	CpbHLH1;CpbHLH100;CpbHLH101;CpbHLH102;CpbHLH103;CpbHLH104;CpbHLH105;CpbHLH106;CpbHLH107;CpbHLH108;CpbHLH109;CpbHLH11;CpbHLH111;CpbHLH112;CpbHLH113;CpbHLH114;CpbHLH115;CpbHLH116;CpbHLH117;CpbHLH118;CpbHLH12;CpbHLH120;CpbHLH121;CpbHLH123;CpbHLH124;CpbHLH126;CpbHLH127;CpbHLH128;CpbHLH129;CpbHLH130;CpbHLH131;CpbHLH132;CpbHLH134;CpbHLH135;CpbHLH136;CpbHLH138;CpbHLH139;CpbHLH142;CpbHLH143;CpbHLH148;Cpb…
GO:0050794	regulation of cellular process	111	111	1	1	CpbHLH1;CpbHLH100;CpbHLH101;CpbHLH102;CpbHLH103;CpbHLH104;CpbHLH105;CpbHLH106;CpbHLH107;CpbHLH108;CpbHLH109;CpbHLH11;CpbHLH111;CpbHLH112;CpbHLH113;CpbHLH114;CpbHLH115;CpbHLH116;CpbHLH117;CpbHLH118;CpbHLH12;CpbHLH120;CpbHLH123;CpbHLH124;CpbHLH126;CpbHLH127;CpbHLH128;CpbHLH129;CpbHLH130;CpbHLH131;CpbHLH132;CpbHLH134;CpbHLH135;CpbHLH136;CpbHLH138;CpbHLH139;CpbHLH142;CpbHLH143;CpbHLH148;CpbHLH149;Cpb…
GO:0006355	regulation of transcription, DNA-templated	109	109	1	1	CpbHLH1;CpbHLH100;CpbHLH101;CpbHLH102;CpbHLH103;CpbHLH104;CpbHLH105;CpbHLH106;CpbHLH107;CpbHLH108;CpbHLH109;CpbHLH11;CpbHLH111;CpbHLH112;CpbHLH113;CpbHLH114;CpbHLH115;CpbHLH116;CpbHLH117;CpbHLH118;CpbHLH12;CpbHLH120;CpbHLH123;CpbHLH124;CpbHLH126;CpbHLH127;CpbHLH128;CpbHLH129;CpbHLH130;CpbHLH131;CpbHLH132;CpbHLH134;CpbHLH135;CpbHLH136;CpbHLH138;CpbHLH139;CpbHLH143;CpbHLH148;CpbHLH149;CpbHLH15;CpbH…
GO:0009889	regulation of biosynthetic process	109	109	1	1	CpbHLH1;CpbHLH100;CpbHLH101;CpbHLH102;CpbHLH103;CpbHLH104;CpbHLH105;CpbHLH106;CpbHLH107;CpbHLH108;CpbHLH109;CpbHLH11;CpbHLH111;CpbHLH112;CpbHLH113;CpbHLH114;CpbHLH115;CpbHLH116;CpbHLH117;CpbHLH118;CpbHLH12;CpbHLH120;CpbHLH123;CpbHLH124;CpbHLH126;CpbHLH127;CpbHLH128;CpbHLH129;CpbHLH130;CpbHLH131;CpbHLH132;CpbHLH134;CpbHLH135;CpbHLH136;CpbHLH138;CpbHLH139;CpbHLH143;CpbHLH148;CpbHLH149;CpbHLH15;CpbH…
GO:0010468	regulation of gene expression	109	109	1	1	CpbHLH1;CpbHLH100;CpbHLH101;CpbHLH102;CpbHLH103;CpbHLH104;CpbHLH105;CpbHLH106;CpbHLH107;CpbHLH108;CpbHLH109;CpbHLH11;CpbHLH111;CpbHLH112;CpbHLH113;CpbHLH114;CpbHLH115;CpbHLH116;CpbHLH117;CpbHLH118;CpbHLH12;CpbHLH120;CpbHLH123;CpbHLH124;CpbHLH126;CpbHLH127;CpbHLH128;CpbHLH129;CpbHLH130;CpbHLH131;CpbHLH132;CpbHLH134;CpbHLH135;CpbHLH136;CpbHLH138;CpbHLH139;CpbHLH143;CpbHLH148;CpbHLH149;CpbHLH15;CpbH…
GO:0010556	regulation of macromolecule biosynthetic process	109	109	1	1	CpbHLH1;CpbHLH100;CpbHLH101;CpbHLH102;CpbHLH103;CpbHLH104;CpbHLH105;CpbHLH106;CpbHLH107;CpbHLH108;CpbHLH109;CpbHLH11;CpbHLH111;CpbHLH112;CpbHLH113;CpbHLH114;CpbHLH115;CpbHLH116;CpbHLH117;CpbHLH118;CpbHLH12;CpbHLH120;CpbHLH123;CpbHLH124;CpbHLH126;CpbHLH127;CpbHLH128;CpbHLH129;CpbHLH130;CpbHLH131;CpbHLH132;CpbHLH134;CpbHLH135;CpbHLH136;CpbHLH138;CpbHLH139;CpbHLH143;CpbHLH148;CpbHLH149;CpbHLH15;CpbH…
GO:0019219	regulation of nucleobase-containing compound metabolic process	109	109	1	1	CpbHLH1;CpbHLH100;CpbHLH101;CpbHLH102;CpbHLH103;CpbHLH104;CpbHLH105;CpbHLH106;CpbHLH107;CpbHLH108;CpbHLH109;CpbHLH11;CpbHLH111;CpbHLH112;CpbHLH113;CpbHLH114;CpbHLH115;CpbHLH116;CpbHLH117;CpbHLH118;CpbHLH12;CpbHLH120;CpbHLH123;CpbHLH124;CpbHLH126;CpbHLH127;CpbHLH128;CpbHLH129;CpbHLH130;CpbHLH131;CpbHLH132;CpbHLH134;CpbHLH135;CpbHLH136;CpbHLH138;CpbHLH139;CpbHLH143;CpbHLH148;CpbHLH149;CpbHLH15;CpbH…
GO:0019222	regulation of metabolic process	109	109	1	1	CpbHLH1;CpbHLH100;CpbHLH101;CpbHLH102;CpbHLH103;CpbHLH104;CpbHLH105;CpbHLH106;CpbHLH107;CpbHLH108;CpbHLH109;CpbHLH11;CpbHLH111;CpbHLH112;CpbHLH113;CpbHLH114;CpbHLH115;CpbHLH116;CpbHLH117;CpbHLH118;CpbHLH12;CpbHLH120;CpbHLH123;CpbHLH124;CpbHLH126;CpbHLH127;CpbHLH128;CpbHLH129;CpbHLH130;CpbHLH131;CpbHLH132;CpbHLH134;CpbHLH135;CpbHLH136;CpbHLH138;CpbHLH139;CpbHLH143;CpbHLH148;CpbHLH149;CpbHLH15;CpbH…
GO:0031323	regulation of cellular metabolic process	109	109	1	1	CpbHLH1;CpbHLH100;CpbHLH101;CpbHLH102;CpbHLH103;CpbHLH104;CpbHLH105;CpbHLH106;CpbHLH107;CpbHLH108;CpbHLH109;CpbHLH11;CpbHLH111;CpbHLH112;CpbHLH113;CpbHLH114;CpbHLH115;CpbHLH116;CpbHLH117;CpbHLH118;CpbHLH12;CpbHLH120;CpbHLH123;CpbHLH124;CpbHLH126;CpbHLH127;CpbHLH128;CpbHLH129;CpbHLH130;CpbHLH131;CpbHLH132;CpbHLH134;CpbHLH135;CpbHLH136;CpbHLH138;CpbHLH139;CpbHLH143;CpbHLH148;CpbHLH149;CpbHLH15;CpbH…
GO:0031326	regulation of cellular biosynthetic process	109	109	1	1	CpbHLH1;CpbHLH100;CpbHLH101;CpbHLH102;CpbHLH103;CpbHLH104;CpbHLH105;CpbHLH106;CpbHLH107;CpbHLH108;CpbHLH109;CpbHLH11;CpbHLH111;CpbHLH112;CpbHLH113;CpbHLH114;CpbHLH115;CpbHLH116;CpbHLH117;CpbHLH118;CpbHLH12;CpbHLH120;CpbHLH123;CpbHLH124;CpbHLH126;CpbHLH127;CpbHLH128;CpbHLH129;CpbHLH130;CpbHLH131;CpbHLH132;CpbHLH134;CpbHLH135;CpbHLH136;CpbHLH138;CpbHLH139;CpbHLH143;CpbHLH148;CpbHLH149;CpbHLH15;CpbH…
GO:0051171	regulation of nitrogen compound metabolic process	109	109	1	1	CpbHLH1;CpbHLH100;CpbHLH101;CpbHLH102;CpbHLH103;CpbHLH104;CpbHLH105;CpbHLH106;CpbHLH107;CpbHLH108;CpbHLH109;CpbHLH11;CpbHLH111;CpbHLH112;CpbHLH113;CpbHLH114;CpbHLH115;CpbHLH116;CpbHLH117;CpbHLH118;CpbHLH12;CpbHLH120;CpbHLH123;CpbHLH124;CpbHLH126;CpbHLH127;CpbHLH128;CpbHLH129;CpbHLH130;CpbHLH131;CpbHLH132;CpbHLH134;CpbHLH135;CpbHLH136;CpbHLH138;CpbHLH139;CpbHLH143;CpbHLH148;CpbHLH149;CpbHLH15;CpbH…
GO:0051252	regulation of RNA metabolic process	109	109	1	1	CpbHLH1;CpbHLH100;CpbHLH101;CpbHLH102;CpbHLH103;CpbHLH104;CpbHLH105;CpbHLH106;CpbHLH107;CpbHLH108;CpbHLH109;CpbHLH11;CpbHLH111;CpbHLH112;CpbHLH113;CpbHLH114;CpbHLH115;CpbHLH116;CpbHLH117;CpbHLH118;CpbHLH12;CpbHLH120;CpbHLH123;CpbHLH124;CpbHLH126;CpbHLH127;CpbHLH128;CpbHLH129;CpbHLH130;CpbHLH131;CpbHLH132;CpbHLH134;CpbHLH135;CpbHLH136;CpbHLH138;CpbHLH139;CpbHLH143;CpbHLH148;CpbHLH149;CpbHLH15;CpbH…
GO:0060255	regulation of macromolecule metabolic process	109	109	1	1	CpbHLH1;CpbHLH100;CpbHLH101;CpbHLH102;CpbHLH103;CpbHLH104;CpbHLH105;CpbHLH106;CpbHLH107;CpbHLH108;CpbHLH109;CpbHLH11;CpbHLH111;CpbHLH112;CpbHLH113;CpbHLH114;CpbHLH115;CpbHLH116;CpbHLH117;CpbHLH118;CpbHLH12;CpbHLH120;CpbHLH123;CpbHLH124;CpbHLH126;CpbHLH127;CpbHLH128;CpbHLH129;CpbHLH130;CpbHLH131;CpbHLH132;CpbHLH134;CpbHLH135;CpbHLH136;CpbHLH138;CpbHLH139;CpbHLH143;CpbHLH148;CpbHLH149;CpbHLH15;CpbH…
GO:0080090	regulation of primary metabolic process	109	109	1	1	CpbHLH1;CpbHLH100;CpbHLH101;CpbHLH102;CpbHLH103;CpbHLH104;CpbHLH105;CpbHLH106;CpbHLH107;CpbHLH108;CpbHLH109;CpbHLH11;CpbHLH111;CpbHLH112;CpbHLH113;CpbHLH114;CpbHLH115;CpbHLH116;CpbHLH117;CpbHLH118;CpbHLH12;CpbHLH120;CpbHLH123;CpbHLH124;CpbHLH126;CpbHLH127;CpbHLH128;CpbHLH129;CpbHLH130;CpbHLH131;CpbHLH132;CpbHLH134;CpbHLH135;CpbHLH136;CpbHLH138;CpbHLH139;CpbHLH143;CpbHLH148;CpbHLH149;CpbHLH15;CpbH…
GO:1903506	regulation of nucleic acid-templated transcription	109	109	1	1	CpbHLH1;CpbHLH100;CpbHLH101;CpbHLH102;CpbHLH103;CpbHLH104;CpbHLH105;CpbHLH106;CpbHLH107;CpbHLH108;CpbHLH109;CpbHLH11;CpbHLH111;CpbHLH112;CpbHLH113;CpbHLH114;CpbHLH115;CpbHLH116;CpbHLH117;CpbHLH118;CpbHLH12;CpbHLH120;CpbHLH123;CpbHLH124;CpbHLH126;CpbHLH127;CpbHLH128;CpbHLH129;CpbHLH130;CpbHLH131;CpbHLH132;CpbHLH134;CpbHLH135;CpbHLH136;CpbHLH138;CpbHLH139;CpbHLH143;CpbHLH148;CpbHLH149;CpbHLH15;CpbH…
GO:2000112	regulation of cellular macromolecule biosynthetic process	109	109	1	1	CpbHLH1;CpbHLH100;CpbHLH101;CpbHLH102;CpbHLH103;CpbHLH104;CpbHLH105;CpbHLH106;CpbHLH107;CpbHLH108;CpbHLH109;CpbHLH11;CpbHLH111;CpbHLH112;CpbHLH113;CpbHLH114;CpbHLH115;CpbHLH116;CpbHLH117;CpbHLH118;CpbHLH12;CpbHLH120;CpbHLH123;CpbHLH124;CpbHLH126;CpbHLH127;CpbHLH128;CpbHLH129;CpbHLH130;CpbHLH131;CpbHLH132;CpbHLH134;CpbHLH135;CpbHLH136;CpbHLH138;CpbHLH139;CpbHLH143;CpbHLH148;CpbHLH149;CpbHLH15;CpbH…
GO:2001141	regulation of RNA biosynthetic process	109	109	1	1	CpbHLH1;CpbHLH100;CpbHLH101;CpbHLH102;CpbHLH103;CpbHLH104;CpbHLH105;CpbHLH106;CpbHLH107;CpbHLH108;CpbHLH109;CpbHLH11;CpbHLH111;CpbHLH112;CpbHLH113;CpbHLH114;CpbHLH115;CpbHLH116;CpbHLH117;CpbHLH118;CpbHLH12;CpbHLH120;CpbHLH123;CpbHLH124;CpbHLH126;CpbHLH127;CpbHLH128;CpbHLH129;CpbHLH130;CpbHLH131;CpbHLH132;CpbHLH134;CpbHLH135;CpbHLH136;CpbHLH138;CpbHLH139;CpbHLH143;CpbHLH148;CpbHLH149;CpbHLH15;CpbH…
GO:0044699	single-organism process	66	66	1	1	CpbHLH1;CpbHLH101;CpbHLH102;CpbHLH103;CpbHLH105;CpbHLH106;CpbHLH108;CpbHLH11;CpbHLH112;CpbHLH113;CpbHLH114;CpbHLH115;CpbHLH117;CpbHLH118;CpbHLH121;CpbHLH123;CpbHLH127;CpbHLH129;CpbHLH130;CpbHLH132;CpbHLH136;CpbHLH139;CpbHLH142;CpbHLH148;CpbHLH150;CpbHLH151;CpbHLH157;CpbHLH158;CpbHLH16;CpbHLH17;CpbHLH23;CpbHLH26;CpbHLH27;CpbHLH30;CpbHLH33;CpbHLH34;CpbHLH35;CpbHLH37;CpbHLH38;CpbHLH39;CpbHLH42;CpbHL…
GO:0007275	multicellular organism development	51	51	1	1	CpbHLH1;CpbHLH103;CpbHLH105;CpbHLH106;CpbHLH11;CpbHLH113;CpbHLH114;CpbHLH115;CpbHLH118;CpbHLH121;CpbHLH123;CpbHLH127;CpbHLH129;CpbHLH130;CpbHLH136;CpbHLH139;CpbHLH142;CpbHLH150;CpbHLH157;CpbHLH16;CpbHLH17;CpbHLH23;CpbHLH26;CpbHLH27;CpbHLH30;CpbHLH33;CpbHLH35;CpbHLH39;CpbHLH42;CpbHLH43;CpbHLH45;CpbHLH48;CpbHLH52;CpbHLH56;CpbHLH58;CpbHLH6;CpbHLH61;CpbHLH62;CpbHLH63;CpbHLH7;CpbHLH70;CpbHLH77;CpbHLH7…
GO:0032501	multicellular organismal process	51	51	1	1	CpbHLH1;CpbHLH103;CpbHLH105;CpbHLH106;CpbHLH11;CpbHLH113;CpbHLH114;CpbHLH115;CpbHLH118;CpbHLH121;CpbHLH123;CpbHLH127;CpbHLH129;CpbHLH130;CpbHLH136;CpbHLH139;CpbHLH142;CpbHLH150;CpbHLH157;CpbHLH16;CpbHLH17;CpbHLH23;CpbHLH26;CpbHLH27;CpbHLH30;CpbHLH33;CpbHLH35;CpbHLH39;CpbHLH42;CpbHLH43;CpbHLH45;CpbHLH48;CpbHLH52;CpbHLH56;CpbHLH58;CpbHLH6;CpbHLH61;CpbHLH62;CpbHLH63;CpbHLH7;CpbHLH70;CpbHLH77;CpbHLH7…
GO:0032502	developmental process	51	51	1	1	CpbHLH1;CpbHLH103;CpbHLH105;CpbHLH106;CpbHLH11;CpbHLH113;CpbHLH114;CpbHLH115;CpbHLH118;CpbHLH121;CpbHLH123;CpbHLH127;CpbHLH129;CpbHLH130;CpbHLH136;CpbHLH139;CpbHLH142;CpbHLH150;CpbHLH157;CpbHLH16;CpbHLH17;CpbHLH23;CpbHLH26;CpbHLH27;CpbHLH30;CpbHLH33;CpbHLH35;CpbHLH39;CpbHLH42;CpbHLH43;CpbHLH45;CpbHLH48;CpbHLH52;CpbHLH56;CpbHLH58;CpbHLH6;CpbHLH61;CpbHLH62;CpbHLH63;CpbHLH7;CpbHLH70;CpbHLH77;CpbHLH7…
GO:0044707	single-multicellular organism process	51	51	1	1	CpbHLH1;CpbHLH103;CpbHLH105;CpbHLH106;CpbHLH11;CpbHLH113;CpbHLH114;CpbHLH115;CpbHLH118;CpbHLH121;CpbHLH123;CpbHLH127;CpbHLH129;CpbHLH130;CpbHLH136;CpbHLH139;CpbHLH142;CpbHLH150;CpbHLH157;CpbHLH16;CpbHLH17;CpbHLH23;CpbHLH26;CpbHLH27;CpbHLH30;CpbHLH33;CpbHLH35;CpbHLH39;CpbHLH42;CpbHLH43;CpbHLH45;CpbHLH48;CpbHLH52;CpbHLH56;CpbHLH58;CpbHLH6;CpbHLH61;CpbHLH62;CpbHLH63;CpbHLH7;CpbHLH70;CpbHLH77;CpbHLH7…
GO:0044767	single-organism developmental process	51	51	1	1	CpbHLH1;CpbHLH103;CpbHLH105;CpbHLH106;CpbHLH11;CpbHLH113;CpbHLH114;CpbHLH115;CpbHLH118;CpbHLH121;CpbHLH123;CpbHLH127;CpbHLH129;CpbHLH130;CpbHLH136;CpbHLH139;CpbHLH142;CpbHLH150;CpbHLH157;CpbHLH16;CpbHLH17;CpbHLH23;CpbHLH26;CpbHLH27;CpbHLH30;CpbHLH33;CpbHLH35;CpbHLH39;CpbHLH42;CpbHLH43;CpbHLH45;CpbHLH48;CpbHLH52;CpbHLH56;CpbHLH58;CpbHLH6;CpbHLH61;CpbHLH62;CpbHLH63;CpbHLH7;CpbHLH70;CpbHLH77;CpbHLH7…
GO:0050896	response to stimulus	46	46	1	1	CpbHLH102;CpbHLH106;CpbHLH108;CpbHLH109;CpbHLH11;CpbHLH112;CpbHLH113;CpbHLH118;CpbHLH12;CpbHLH121;CpbHLH126;CpbHLH139;CpbHLH140;CpbHLH141;CpbHLH142;CpbHLH148;CpbHLH149;CpbHLH151;CpbHLH16;CpbHLH23;CpbHLH26;CpbHLH3;CpbHLH34;CpbHLH38;CpbHLH39;CpbHLH41;CpbHLH42;CpbHLH45;CpbHLH46;CpbHLH56;CpbHLH58;CpbHLH60;CpbHLH61;CpbHLH63;CpbHLH66;CpbHLH68;CpbHLH69;CpbHLH7;CpbHLH70;CpbHLH74;CpbHLH78;CpbHLH79;CpbHLH8…
GO:0048856	anatomical structure development	38	38	1	1	CpbHLH1;CpbHLH103;CpbHLH105;CpbHLH106;CpbHLH113;CpbHLH114;CpbHLH115;CpbHLH118;CpbHLH121;CpbHLH123;CpbHLH127;CpbHLH129;CpbHLH130;CpbHLH136;CpbHLH139;CpbHLH142;CpbHLH150;CpbHLH157;CpbHLH17;CpbHLH23;CpbHLH26;CpbHLH27;CpbHLH33;CpbHLH39;CpbHLH42;CpbHLH43;CpbHLH45;CpbHLH56;CpbHLH6;CpbHLH63;CpbHLH7;CpbHLH70;CpbHLH77;CpbHLH78;CpbHLH80;CpbHLH82;CpbHLH88;CpbHLH9
GO:0009791	post-embryonic development	31	31	1	1	CpbHLH1;CpbHLH103;CpbHLH105;CpbHLH106;CpbHLH113;CpbHLH114;CpbHLH115;CpbHLH118;CpbHLH121;CpbHLH123;CpbHLH127;CpbHLH129;CpbHLH130;CpbHLH136;CpbHLH139;CpbHLH142;CpbHLH157;CpbHLH16;CpbHLH23;CpbHLH26;CpbHLH27;CpbHLH39;CpbHLH42;CpbHLH56;CpbHLH58;CpbHLH6;CpbHLH7;CpbHLH70;CpbHLH77;CpbHLH78;CpbHLH79
GO:0044763	single-organism cellular process	28	28	1	1	CpbHLH101;CpbHLH103;CpbHLH108;CpbHLH112;CpbHLH113;CpbHLH139;CpbHLH142;CpbHLH150;CpbHLH151;CpbHLH157;CpbHLH158;CpbHLH16;CpbHLH17;CpbHLH23;CpbHLH33;CpbHLH38;CpbHLH39;CpbHLH42;CpbHLH45;CpbHLH56;CpbHLH58;CpbHLH63;CpbHLH69;CpbHLH71;CpbHLH79;CpbHLH82;CpbHLH88;CpbHLH9
GO:0006366	transcription from RNA polymerase II promoter	25	25	1	1	CpbHLH101;CpbHLH106;CpbHLH108;CpbHLH11;CpbHLH113;CpbHLH118;CpbHLH119;CpbHLH14;CpbHLH151;CpbHLH158;CpbHLH18;CpbHLH19;CpbHLH21;CpbHLH43;CpbHLH45;CpbHLH61;CpbHLH64;CpbHLH69;CpbHLH70;CpbHLH71;CpbHLH80;CpbHLH82;CpbHLH88;CpbHLH9;CpbHLH90
GO:0009628	response to abiotic stimulus	24	24	1	1	CpbHLH106;CpbHLH109;CpbHLH113;CpbHLH118;CpbHLH121;CpbHLH126;CpbHLH139;CpbHLH142;CpbHLH149;CpbHLH16;CpbHLH23;CpbHLH26;CpbHLH3;CpbHLH39;CpbHLH42;CpbHLH46;CpbHLH56;CpbHLH58;CpbHLH68;CpbHLH7;CpbHLH70;CpbHLH78;CpbHLH79;CpbHLH83
GO:0000003	reproduction	23	23	1	1	CpbHLH105;CpbHLH106;CpbHLH11;CpbHLH113;CpbHLH114;CpbHLH115;CpbHLH117;CpbHLH118;CpbHLH121;CpbHLH123;CpbHLH127;CpbHLH132;CpbHLH136;CpbHLH26;CpbHLH27;CpbHLH37;CpbHLH6;CpbHLH61;CpbHLH7;CpbHLH70;CpbHLH77;CpbHLH78;CpbHLH90
GO:0022414	reproductive process	23	23	1	1	CpbHLH105;CpbHLH106;CpbHLH11;CpbHLH113;CpbHLH114;CpbHLH115;CpbHLH117;CpbHLH118;CpbHLH121;CpbHLH123;CpbHLH127;CpbHLH132;CpbHLH136;CpbHLH26;CpbHLH27;CpbHLH37;CpbHLH6;CpbHLH61;CpbHLH7;CpbHLH70;CpbHLH77;CpbHLH78;CpbHLH90
GO:0048731	system development	23	23	1	1	CpbHLH103;CpbHLH105;CpbHLH106;CpbHLH113;CpbHLH114;CpbHLH115;CpbHLH118;CpbHLH121;CpbHLH123;CpbHLH127;CpbHLH136;CpbHLH26;CpbHLH27;CpbHLH45;CpbHLH6;CpbHLH63;CpbHLH7;CpbHLH70;CpbHLH77;CpbHLH78;CpbHLH82;CpbHLH88;CpbHLH9
GO:0006950	response to stress	21	21	1	1	CpbHLH102;CpbHLH108;CpbHLH109;CpbHLH11;CpbHLH112;CpbHLH139;CpbHLH148;CpbHLH149;CpbHLH151;CpbHLH23;CpbHLH26;CpbHLH34;CpbHLH38;CpbHLH42;CpbHLH56;CpbHLH61;CpbHLH68;CpbHLH69;CpbHLH74;CpbHLH78;CpbHLH90
GO:0009888	tissue development	20	20	1	1	CpbHLH1;CpbHLH103;CpbHLH105;CpbHLH129;CpbHLH130;CpbHLH136;CpbHLH139;CpbHLH142;CpbHLH150;CpbHLH157;CpbHLH23;CpbHLH27;CpbHLH33;CpbHLH39;CpbHLH42;CpbHLH45;CpbHLH56;CpbHLH82;CpbHLH88;CpbHLH9
GO:0044702	single organism reproductive process	19	19	1	1	CpbHLH105;CpbHLH11;CpbHLH114;CpbHLH115;CpbHLH117;CpbHLH121;CpbHLH123;CpbHLH127;CpbHLH132;CpbHLH136;CpbHLH26;CpbHLH27;CpbHLH37;CpbHLH6;CpbHLH61;CpbHLH7;CpbHLH77;CpbHLH78;CpbHLH90
GO:0003006	developmental process involved in reproduction	17	17	1	1	CpbHLH105;CpbHLH106;CpbHLH113;CpbHLH114;CpbHLH115;CpbHLH118;CpbHLH121;CpbHLH123;CpbHLH127;CpbHLH136;CpbHLH26;CpbHLH27;CpbHLH6;CpbHLH7;CpbHLH70;CpbHLH77;CpbHLH78
GO:0009314	response to radiation	17	17	1	1	CpbHLH106;CpbHLH113;CpbHLH118;CpbHLH121;CpbHLH126;CpbHLH142;CpbHLH16;CpbHLH26;CpbHLH3;CpbHLH39;CpbHLH46;CpbHLH58;CpbHLH7;CpbHLH70;CpbHLH78;CpbHLH79;CpbHLH83
GO:0009416	response to light stimulus	17	17	1	1	CpbHLH106;CpbHLH113;CpbHLH118;CpbHLH121;CpbHLH126;CpbHLH142;CpbHLH16;CpbHLH26;CpbHLH3;CpbHLH39;CpbHLH46;CpbHLH58;CpbHLH7;CpbHLH70;CpbHLH78;CpbHLH79;CpbHLH83
GO:0048608	reproductive structure development	17	17	1	1	CpbHLH105;CpbHLH106;CpbHLH113;CpbHLH114;CpbHLH115;CpbHLH118;CpbHLH121;CpbHLH123;CpbHLH127;CpbHLH136;CpbHLH26;CpbHLH27;CpbHLH6;CpbHLH7;CpbHLH70;CpbHLH77;CpbHLH78
GO:0061458	reproductive system development	17	17	1	1	CpbHLH105;CpbHLH106;CpbHLH113;CpbHLH114;CpbHLH115;CpbHLH118;CpbHLH121;CpbHLH123;CpbHLH127;CpbHLH136;CpbHLH26;CpbHLH27;CpbHLH6;CpbHLH7;CpbHLH70;CpbHLH77;CpbHLH78
GO:0099402	plant organ development	16	16	1	1	CpbHLH105;CpbHLH114;CpbHLH115;CpbHLH123;CpbHLH127;CpbHLH136;CpbHLH26;CpbHLH27;CpbHLH45;CpbHLH6;CpbHLH63;CpbHLH77;CpbHLH78;CpbHLH82;CpbHLH88;CpbHLH9
GO:0090558	plant epidermis development	15	15	1	1	CpbHLH1;CpbHLH103;CpbHLH129;CpbHLH130;CpbHLH139;CpbHLH150;CpbHLH157;CpbHLH23;CpbHLH33;CpbHLH42;CpbHLH45;CpbHLH56;CpbHLH82;CpbHLH88;CpbHLH9
GO:0009719	response to endogenous stimulus	14	14	1	1	CpbHLH12;CpbHLH140;CpbHLH141;CpbHLH142;CpbHLH16;CpbHLH39;CpbHLH41;CpbHLH45;CpbHLH58;CpbHLH60;CpbHLH66;CpbHLH79;CpbHLH82;CpbHLH9
GO:0010033	response to organic substance	14	14	1	1	CpbHLH12;CpbHLH140;CpbHLH141;CpbHLH142;CpbHLH16;CpbHLH39;CpbHLH41;CpbHLH45;CpbHLH58;CpbHLH60;CpbHLH66;CpbHLH79;CpbHLH82;CpbHLH9
GO:0042221	response to chemical	14	14	1	1	CpbHLH12;CpbHLH140;CpbHLH141;CpbHLH142;CpbHLH16;CpbHLH39;CpbHLH41;CpbHLH45;CpbHLH58;CpbHLH60;CpbHLH66;CpbHLH79;CpbHLH82;CpbHLH9
GO:0048367	shoot system development	14	14	1	1	CpbHLH103;CpbHLH105;CpbHLH114;CpbHLH115;CpbHLH121;CpbHLH123;CpbHLH127;CpbHLH136;CpbHLH26;CpbHLH27;CpbHLH6;CpbHLH7;CpbHLH77;CpbHLH78
GO:0009908	flower development	13	13	1	1	CpbHLH105;CpbHLH114;CpbHLH115;CpbHLH121;CpbHLH123;CpbHLH127;CpbHLH136;CpbHLH26;CpbHLH27;CpbHLH6;CpbHLH7;CpbHLH77;CpbHLH78
GO:0048518	positive regulation of biological process	13	13	1	1	CpbHLH102;CpbHLH103;CpbHLH121;CpbHLH139;CpbHLH148;CpbHLH23;CpbHLH34;CpbHLH42;CpbHLH56;CpbHLH7;CpbHLH74;CpbHLH77;CpbHLH79
GO:0048869	cellular developmental process	13	13	1	1	CpbHLH103;CpbHLH139;CpbHLH150;CpbHLH157;CpbHLH17;CpbHLH23;CpbHLH33;CpbHLH42;CpbHLH45;CpbHLH56;CpbHLH82;CpbHLH88;CpbHLH9
GO:0090567	reproductive shoot system development	13	13	1	1	CpbHLH105;CpbHLH114;CpbHLH115;CpbHLH121;CpbHLH123;CpbHLH127;CpbHLH136;CpbHLH26;CpbHLH27;CpbHLH6;CpbHLH7;CpbHLH77;CpbHLH78
GO:0009653	anatomical structure morphogenesis	12	12	1	1	CpbHLH103;CpbHLH105;CpbHLH127;CpbHLH136;CpbHLH150;CpbHLH27;CpbHLH33;CpbHLH45;CpbHLH77;CpbHLH82;CpbHLH88;CpbHLH9
GO:0009725	response to hormone	11	11	1	1	CpbHLH140;CpbHLH141;CpbHLH142;CpbHLH16;CpbHLH39;CpbHLH41;CpbHLH45;CpbHLH58;CpbHLH79;CpbHLH82;CpbHLH9
GO:0009893	positive regulation of metabolic process	11	11	1	1	CpbHLH102;CpbHLH103;CpbHLH139;CpbHLH148;CpbHLH23;CpbHLH34;CpbHLH42;CpbHLH56;CpbHLH74;CpbHLH77;CpbHLH79
GO:0040007	growth	11	11	1	1	CpbHLH124;CpbHLH126;CpbHLH142;CpbHLH3;CpbHLH39;CpbHLH45;CpbHLH46;CpbHLH5;CpbHLH82;CpbHLH83;CpbHLH9
GO:0048437	floral organ development	11	11	1	1	CpbHLH105;CpbHLH114;CpbHLH115;CpbHLH123;CpbHLH127;CpbHLH136;CpbHLH26;CpbHLH27;CpbHLH6;CpbHLH77;CpbHLH78
GO:0048438	floral whorl development	11	11	1	1	CpbHLH105;CpbHLH114;CpbHLH115;CpbHLH123;CpbHLH127;CpbHLH136;CpbHLH26;CpbHLH27;CpbHLH6;CpbHLH77;CpbHLH78
GO:0048827	phyllome development	11	11	1	1	CpbHLH105;CpbHLH114;CpbHLH115;CpbHLH123;CpbHLH127;CpbHLH136;CpbHLH26;CpbHLH27;CpbHLH6;CpbHLH77;CpbHLH78
GO:0051716	cellular response to stimulus	11	11	1	1	CpbHLH108;CpbHLH112;CpbHLH142;CpbHLH151;CpbHLH16;CpbHLH38;CpbHLH39;CpbHLH58;CpbHLH63;CpbHLH69;CpbHLH79
GO:1901700	response to oxygen-containing compound	11	11	1	1	CpbHLH12;CpbHLH140;CpbHLH141;CpbHLH142;CpbHLH16;CpbHLH39;CpbHLH41;CpbHLH58;CpbHLH60;CpbHLH66;CpbHLH79
GO:0007154	cell communication	10	10	1	1	CpbHLH108;CpbHLH142;CpbHLH151;CpbHLH16;CpbHLH38;CpbHLH39;CpbHLH58;CpbHLH63;CpbHLH69;CpbHLH79
GO:0009891	positive regulation of biosynthetic process	10	10	1	1	CpbHLH102;CpbHLH103;CpbHLH139;CpbHLH148;CpbHLH23;CpbHLH34;CpbHLH42;CpbHLH56;CpbHLH74;CpbHLH77
GO:0010557	positive regulation of macromolecule biosynthetic process	10	10	1	1	CpbHLH102;CpbHLH103;CpbHLH139;CpbHLH148;CpbHLH23;CpbHLH34;CpbHLH42;CpbHLH56;CpbHLH74;CpbHLH77
GO:0010604	positive regulation of macromolecule metabolic process	10	10	1	1	CpbHLH102;CpbHLH103;CpbHLH139;CpbHLH148;CpbHLH23;CpbHLH34;CpbHLH42;CpbHLH56;CpbHLH74;CpbHLH77
GO:0010628	positive regulation of gene expression	10	10	1	1	CpbHLH102;CpbHLH103;CpbHLH139;CpbHLH148;CpbHLH23;CpbHLH34;CpbHLH42;CpbHLH56;CpbHLH74;CpbHLH77
GO:0031325	positive regulation of cellular metabolic process	10	10	1	1	CpbHLH102;CpbHLH103;CpbHLH139;CpbHLH148;CpbHLH23;CpbHLH34;CpbHLH42;CpbHLH56;CpbHLH74;CpbHLH77
GO:0031328	positive regulation of cellular biosynthetic process	10	10	1	1	CpbHLH102;CpbHLH103;CpbHLH139;CpbHLH148;CpbHLH23;CpbHLH34;CpbHLH42;CpbHLH56;CpbHLH74;CpbHLH77
GO:0045893	positive regulation of transcription, DNA-templated	10	10	1	1	CpbHLH102;CpbHLH103;CpbHLH139;CpbHLH148;CpbHLH23;CpbHLH34;CpbHLH42;CpbHLH56;CpbHLH74;CpbHLH77
GO:0045935	positive regulation of nucleobase-containing compound metabolic process	10	10	1	1	CpbHLH102;CpbHLH103;CpbHLH139;CpbHLH148;CpbHLH23;CpbHLH34;CpbHLH42;CpbHLH56;CpbHLH74;CpbHLH77
GO:0048522	positive regulation of cellular process	10	10	1	1	CpbHLH102;CpbHLH103;CpbHLH139;CpbHLH148;CpbHLH23;CpbHLH34;CpbHLH42;CpbHLH56;CpbHLH74;CpbHLH77
GO:0051173	positive regulation of nitrogen compound metabolic process	10	10	1	1	CpbHLH102;CpbHLH103;CpbHLH139;CpbHLH148;CpbHLH23;CpbHLH34;CpbHLH42;CpbHLH56;CpbHLH74;CpbHLH77
GO:0051254	positive regulation of RNA metabolic process	10	10	1	1	CpbHLH102;CpbHLH103;CpbHLH139;CpbHLH148;CpbHLH23;CpbHLH34;CpbHLH42;CpbHLH56;CpbHLH74;CpbHLH77
GO:1902680	positive regulation of RNA biosynthetic process	10	10	1	1	CpbHLH102;CpbHLH103;CpbHLH139;CpbHLH148;CpbHLH23;CpbHLH34;CpbHLH42;CpbHLH56;CpbHLH74;CpbHLH77
GO:1903508	positive regulation of nucleic acid-templated transcription	10	10	1	1	CpbHLH102;CpbHLH103;CpbHLH139;CpbHLH148;CpbHLH23;CpbHLH34;CpbHLH42;CpbHLH56;CpbHLH74;CpbHLH77
GO:0010374	stomatal complex development	9	9	1	1	CpbHLH1;CpbHLH103;CpbHLH129;CpbHLH130;CpbHLH139;CpbHLH157;CpbHLH23;CpbHLH42;CpbHLH56
GO:0030154	cell differentiation	9	9	1	1	CpbHLH103;CpbHLH150;CpbHLH157;CpbHLH17;CpbHLH33;CpbHLH45;CpbHLH82;CpbHLH88;CpbHLH9
GO:0050793	regulation of developmental process	9	9	1	1	CpbHLH103;CpbHLH121;CpbHLH142;CpbHLH16;CpbHLH26;CpbHLH39;CpbHLH58;CpbHLH7;CpbHLH78
GO:0001101	response to acid chemical	8	8	1	1	CpbHLH140;CpbHLH141;CpbHLH142;CpbHLH16;CpbHLH39;CpbHLH41;CpbHLH58;CpbHLH79
GO:0009739	response to gibberellin	8	8	1	1	CpbHLH140;CpbHLH141;CpbHLH142;CpbHLH16;CpbHLH39;CpbHLH41;CpbHLH58;CpbHLH79
GO:0016043	cellular component organization	8	8	1	1	CpbHLH114;CpbHLH115;CpbHLH150;CpbHLH17;CpbHLH33;CpbHLH45;CpbHLH82;CpbHLH9
GO:0033993	response to lipid	8	8	1	1	CpbHLH140;CpbHLH141;CpbHLH142;CpbHLH16;CpbHLH39;CpbHLH41;CpbHLH58;CpbHLH79
GO:0040008	regulation of growth	8	8	1	1	CpbHLH124;CpbHLH126;CpbHLH142;CpbHLH3;CpbHLH39;CpbHLH46;CpbHLH5;CpbHLH83
GO:0044710	single-organism metabolic process	8	8	1	1	CpbHLH102;CpbHLH112;CpbHLH148;CpbHLH16;CpbHLH34;CpbHLH58;CpbHLH74;CpbHLH79
GO:0051239	regulation of multicellular organismal process	8	8	1	1	CpbHLH121;CpbHLH142;CpbHLH16;CpbHLH26;CpbHLH39;CpbHLH58;CpbHLH7;CpbHLH78
GO:0071840	cellular component organization or biogenesis	8	8	1	1	CpbHLH114;CpbHLH115;CpbHLH150;CpbHLH17;CpbHLH33;CpbHLH45;CpbHLH82;CpbHLH9
GO:2000026	regulation of multicellular organismal development	8	8	1	1	CpbHLH121;CpbHLH142;CpbHLH16;CpbHLH26;CpbHLH39;CpbHLH58;CpbHLH7;CpbHLH78
GO:0006952	defense response	7	7	1	1	CpbHLH102;CpbHLH11;CpbHLH148;CpbHLH34;CpbHLH61;CpbHLH74;CpbHLH90
GO:0009605	response to external stimulus	7	7	1	1	CpbHLH108;CpbHLH151;CpbHLH16;CpbHLH38;CpbHLH58;CpbHLH69;CpbHLH79
GO:0009639	response to red or far red light	7	7	1	1	CpbHLH142;CpbHLH16;CpbHLH26;CpbHLH39;CpbHLH58;CpbHLH78;CpbHLH79
GO:0042440	pigment metabolic process	7	7	1	1	CpbHLH102;CpbHLH148;CpbHLH16;CpbHLH34;CpbHLH58;CpbHLH74;CpbHLH79
GO:0007165	signal transduction	6	6	1	1	CpbHLH142;CpbHLH16;CpbHLH39;CpbHLH58;CpbHLH63;CpbHLH79
GO:0009266	response to temperature stimulus	6	6	1	1	CpbHLH139;CpbHLH23;CpbHLH26;CpbHLH42;CpbHLH56;CpbHLH78
GO:0009409	response to cold	6	6	1	1	CpbHLH139;CpbHLH23;CpbHLH26;CpbHLH42;CpbHLH56;CpbHLH78
GO:0009566	fertilization	6	6	1	1	CpbHLH11;CpbHLH117;CpbHLH132;CpbHLH37;CpbHLH61;CpbHLH90
GO:0009567	double fertilization forming a zygote and endosperm	6	6	1	1	CpbHLH11;CpbHLH117;CpbHLH132;CpbHLH37;CpbHLH61;CpbHLH90
GO:0009886	post-embryonic morphogenesis	6	6	1	1	CpbHLH103;CpbHLH105;CpbHLH127;CpbHLH136;CpbHLH27;CpbHLH77
GO:0019953	sexual reproduction	6	6	1	1	CpbHLH11;CpbHLH117;CpbHLH132;CpbHLH37;CpbHLH61;CpbHLH90
GO:0023052	signaling	6	6	1	1	CpbHLH142;CpbHLH16;CpbHLH39;CpbHLH58;CpbHLH63;CpbHLH79
GO:0044700	single organism signaling	6	6	1	1	CpbHLH142;CpbHLH16;CpbHLH39;CpbHLH58;CpbHLH63;CpbHLH79
GO:0044703	multi-organism reproductive process	6	6	1	1	CpbHLH11;CpbHLH117;CpbHLH132;CpbHLH37;CpbHLH61;CpbHLH90
GO:0044711	single-organism biosynthetic process	6	6	1	1	CpbHLH102;CpbHLH148;CpbHLH16;CpbHLH34;CpbHLH58;CpbHLH74
GO:0046148	pigment biosynthetic process	6	6	1	1	CpbHLH102;CpbHLH148;CpbHLH16;CpbHLH34;CpbHLH58;CpbHLH74
GO:0048440	carpel development	6	6	1	1	CpbHLH105;CpbHLH136;CpbHLH26;CpbHLH27;CpbHLH77;CpbHLH78
GO:0048467	gynoecium development	6	6	1	1	CpbHLH105;CpbHLH136;CpbHLH26;CpbHLH27;CpbHLH77;CpbHLH78
GO:0048468	cell development	6	6	1	1	CpbHLH150;CpbHLH33;CpbHLH45;CpbHLH82;CpbHLH88;CpbHLH9
GO:0048580	regulation of post-embryonic development	6	6	1	1	CpbHLH121;CpbHLH16;CpbHLH26;CpbHLH58;CpbHLH7;CpbHLH78
GO:0051704	multi-organism process	6	6	1	1	CpbHLH11;CpbHLH117;CpbHLH132;CpbHLH37;CpbHLH61;CpbHLH90
GO:0000902	cell morphogenesis	5	5	1	1	CpbHLH150;CpbHLH33;CpbHLH45;CpbHLH82;CpbHLH9
GO:0000904	cell morphogenesis involved in differentiation	5	5	1	1	CpbHLH150;CpbHLH33;CpbHLH45;CpbHLH82;CpbHLH9
GO:0006357	regulation of transcription from RNA polymerase II promoter	5	5	1	1	CpbHLH108;CpbHLH151;CpbHLH18;CpbHLH19;CpbHLH69
GO:0009640	photomorphogenesis	5	5	1	1	CpbHLH142;CpbHLH16;CpbHLH39;CpbHLH58;CpbHLH79
GO:0009740	gibberellic acid mediated signaling pathway	5	5	1	1	CpbHLH142;CpbHLH16;CpbHLH39;CpbHLH58;CpbHLH79
GO:0009755	hormone-mediated signaling pathway	5	5	1	1	CpbHLH142;CpbHLH16;CpbHLH39;CpbHLH58;CpbHLH79
GO:0009812	flavonoid metabolic process	5	5	1	1	CpbHLH102;CpbHLH148;CpbHLH34;CpbHLH74;CpbHLH79
GO:0009887	organ morphogenesis	5	5	1	1	CpbHLH105;CpbHLH127;CpbHLH136;CpbHLH27;CpbHLH77
GO:0010476	gibberellin mediated signaling pathway	5	5	1	1	CpbHLH142;CpbHLH16;CpbHLH39;CpbHLH58;CpbHLH79
GO:0022622	root system development	5	5	1	1	CpbHLH45;CpbHLH63;CpbHLH82;CpbHLH88;CpbHLH9
GO:0032870	cellular response to hormone stimulus	5	5	1	1	CpbHLH142;CpbHLH16;CpbHLH39;CpbHLH58;CpbHLH79
GO:0032989	cellular component morphogenesis	5	5	1	1	CpbHLH150;CpbHLH33;CpbHLH45;CpbHLH82;CpbHLH9
GO:0033554	cellular response to stress	5	5	1	1	CpbHLH108;CpbHLH112;CpbHLH151;CpbHLH38;CpbHLH69
GO:0046283	anthocyanin-containing compound metabolic process	5	5	1	1	CpbHLH102;CpbHLH148;CpbHLH34;CpbHLH74;CpbHLH79
GO:0048229	gametophyte development	5	5	1	1	CpbHLH114;CpbHLH115;CpbHLH123;CpbHLH17;CpbHLH6
GO:0048364	root development	5	5	1	1	CpbHLH45;CpbHLH63;CpbHLH82;CpbHLH88;CpbHLH9
GO:0048444	floral organ morphogenesis	5	5	1	1	CpbHLH105;CpbHLH127;CpbHLH136;CpbHLH27;CpbHLH77
GO:0048513	animal organ development	5	5	1	1	CpbHLH105;CpbHLH127;CpbHLH136;CpbHLH27;CpbHLH77
GO:0048519	negative regulation of biological process	5	5	1	1	CpbHLH103;CpbHLH16;CpbHLH26;CpbHLH58;CpbHLH78
GO:0048563	post-embryonic organ morphogenesis	5	5	1	1	CpbHLH105;CpbHLH127;CpbHLH136;CpbHLH27;CpbHLH77
GO:0048569	post-embryonic organ development	5	5	1	1	CpbHLH105;CpbHLH127;CpbHLH136;CpbHLH27;CpbHLH77
GO:0048583	regulation of response to stimulus	5	5	1	1	CpbHLH11;CpbHLH16;CpbHLH58;CpbHLH61;CpbHLH90
GO:0070887	cellular response to chemical stimulus	5	5	1	1	CpbHLH142;CpbHLH16;CpbHLH39;CpbHLH58;CpbHLH79
GO:0071229	cellular response to acid chemical	5	5	1	1	CpbHLH142;CpbHLH16;CpbHLH39;CpbHLH58;CpbHLH79
GO:0071310	cellular response to organic substance	5	5	1	1	CpbHLH142;CpbHLH16;CpbHLH39;CpbHLH58;CpbHLH79
GO:0071370	cellular response to gibberellin stimulus	5	5	1	1	CpbHLH142;CpbHLH16;CpbHLH39;CpbHLH58;CpbHLH79
GO:0071396	cellular response to lipid	5	5	1	1	CpbHLH142;CpbHLH16;CpbHLH39;CpbHLH58;CpbHLH79
GO:0071495	cellular response to endogenous stimulus	5	5	1	1	CpbHLH142;CpbHLH16;CpbHLH39;CpbHLH58;CpbHLH79
GO:0090627	plant epidermal cell differentiation	5	5	1	1	CpbHLH103;CpbHLH45;CpbHLH82;CpbHLH88;CpbHLH9
GO:1901701	cellular response to oxygen-containing compound	5	5	1	1	CpbHLH142;CpbHLH16;CpbHLH39;CpbHLH58;CpbHLH79
GO:0009267	cellular response to starvation	4	4	1	1	CpbHLH108;CpbHLH151;CpbHLH38;CpbHLH69
GO:0009555	pollen development	4	4	1	1	CpbHLH114;CpbHLH115;CpbHLH123;CpbHLH6
GO:0009637	response to blue light	4	4	1	1	CpbHLH121;CpbHLH46;CpbHLH7;CpbHLH83
GO:0009648	photoperiodism	4	4	1	1	CpbHLH106;CpbHLH113;CpbHLH118;CpbHLH70
GO:0009718	anthocyanin-containing compound biosynthetic process	4	4	1	1	CpbHLH102;CpbHLH148;CpbHLH34;CpbHLH74
GO:0009813	flavonoid biosynthetic process	4	4	1	1	CpbHLH102;CpbHLH148;CpbHLH34;CpbHLH74
GO:0009845	seed germination	4	4	1	1	CpbHLH16;CpbHLH26;CpbHLH58;CpbHLH78
GO:0009991	response to extracellular stimulus	4	4	1	1	CpbHLH108;CpbHLH151;CpbHLH38;CpbHLH69
GO:0010015	root morphogenesis	4	4	1	1	CpbHLH45;CpbHLH82;CpbHLH88;CpbHLH9
GO:0010029	regulation of seed germination	4	4	1	1	CpbHLH16;CpbHLH26;CpbHLH58;CpbHLH78
GO:0010053	root epidermal cell differentiation	4	4	1	1	CpbHLH45;CpbHLH82;CpbHLH88;CpbHLH9
GO:0010054	trichoblast differentiation	4	4	1	1	CpbHLH45;CpbHLH82;CpbHLH88;CpbHLH9
GO:0010106	cellular response to iron ion starvation	4	4	1	1	CpbHLH108;CpbHLH151;CpbHLH38;CpbHLH69
GO:0010114	response to red light	4	4	1	1	CpbHLH16;CpbHLH26;CpbHLH58;CpbHLH78
GO:0010118	stomatal movement	4	4	1	1	CpbHLH101;CpbHLH113;CpbHLH158;CpbHLH71
GO:0010119	regulation of stomatal movement	4	4	1	1	CpbHLH101;CpbHLH113;CpbHLH158;CpbHLH71
GO:0010187	negative regulation of seed germination	4	4	1	1	CpbHLH16;CpbHLH26;CpbHLH58;CpbHLH78
GO:0010228	vegetative to reproductive phase transition of meristem	4	4	1	1	CpbHLH106;CpbHLH113;CpbHLH118;CpbHLH70
GO:0010440	stomatal lineage progression	4	4	1	1	CpbHLH139;CpbHLH23;CpbHLH42;CpbHLH56
GO:0010500	transmitting tissue development	4	4	1	1	CpbHLH105;CpbHLH136;CpbHLH27;CpbHLH77
GO:0021700	developmental maturation	4	4	1	1	CpbHLH45;CpbHLH82;CpbHLH88;CpbHLH9
GO:0031667	response to nutrient levels	4	4	1	1	CpbHLH108;CpbHLH151;CpbHLH38;CpbHLH69
GO:0031668	cellular response to extracellular stimulus	4	4	1	1	CpbHLH108;CpbHLH151;CpbHLH38;CpbHLH69
GO:0031669	cellular response to nutrient levels	4	4	1	1	CpbHLH108;CpbHLH151;CpbHLH38;CpbHLH69
GO:0042592	homeostatic process	4	4	1	1	CpbHLH108;CpbHLH151;CpbHLH38;CpbHLH69
GO:0042594	response to starvation	4	4	1	1	CpbHLH108;CpbHLH151;CpbHLH38;CpbHLH69
GO:0048443	stamen development	4	4	1	1	CpbHLH114;CpbHLH115;CpbHLH123;CpbHLH6
GO:0048445	carpel morphogenesis	4	4	1	1	CpbHLH105;CpbHLH136;CpbHLH27;CpbHLH77
GO:0048449	floral organ formation	4	4	1	1	CpbHLH105;CpbHLH136;CpbHLH27;CpbHLH77
GO:0048462	carpel formation	4	4	1	1	CpbHLH105;CpbHLH136;CpbHLH27;CpbHLH77
GO:0048466	androecium development	4	4	1	1	CpbHLH114;CpbHLH115;CpbHLH123;CpbHLH6
GO:0048469	cell maturation	4	4	1	1	CpbHLH45;CpbHLH82;CpbHLH88;CpbHLH9
GO:0048573	photoperiodism, flowering	4	4	1	1	CpbHLH106;CpbHLH113;CpbHLH118;CpbHLH70
GO:0048581	negative regulation of post-embryonic development	4	4	1	1	CpbHLH16;CpbHLH26;CpbHLH58;CpbHLH78
GO:0048646	anatomical structure formation involved in morphogenesis	4	4	1	1	CpbHLH105;CpbHLH136;CpbHLH27;CpbHLH77
GO:0048653	anther development	4	4	1	1	CpbHLH114;CpbHLH115;CpbHLH123;CpbHLH6
GO:0048658	anther wall tapetum development	4	4	1	1	CpbHLH114;CpbHLH115;CpbHLH123;CpbHLH6
GO:0048764	trichoblast maturation	4	4	1	1	CpbHLH45;CpbHLH82;CpbHLH88;CpbHLH9
GO:0048765	root hair cell differentiation	4	4	1	1	CpbHLH45;CpbHLH82;CpbHLH88;CpbHLH9
GO:0048878	chemical homeostasis	4	4	1	1	CpbHLH108;CpbHLH151;CpbHLH38;CpbHLH69
GO:0050801	ion homeostasis	4	4	1	1	CpbHLH108;CpbHLH151;CpbHLH38;CpbHLH69
GO:0050826	response to freezing	4	4	1	1	CpbHLH139;CpbHLH23;CpbHLH42;CpbHLH56
GO:0051093	negative regulation of developmental process	4	4	1	1	CpbHLH16;CpbHLH26;CpbHLH58;CpbHLH78
GO:0051241	negative regulation of multicellular organismal process	4	4	1	1	CpbHLH16;CpbHLH26;CpbHLH58;CpbHLH78
GO:0055065	metal ion homeostasis	4	4	1	1	CpbHLH108;CpbHLH151;CpbHLH38;CpbHLH69
GO:0055072	iron ion homeostasis	4	4	1	1	CpbHLH108;CpbHLH151;CpbHLH38;CpbHLH69
GO:0055076	transition metal ion homeostasis	4	4	1	1	CpbHLH108;CpbHLH151;CpbHLH38;CpbHLH69
GO:0055080	cation homeostasis	4	4	1	1	CpbHLH108;CpbHLH151;CpbHLH38;CpbHLH69
GO:0065008	regulation of biological quality	4	4	1	1	CpbHLH108;CpbHLH151;CpbHLH38;CpbHLH69
GO:0071496	cellular response to external stimulus	4	4	1	1	CpbHLH108;CpbHLH151;CpbHLH38;CpbHLH69
GO:0090351	seedling development	4	4	1	1	CpbHLH16;CpbHLH26;CpbHLH58;CpbHLH78
GO:0098771	inorganic ion homeostasis	4	4	1	1	CpbHLH108;CpbHLH151;CpbHLH38;CpbHLH69
GO:1900140	regulation of seedling development	4	4	1	1	CpbHLH16;CpbHLH26;CpbHLH58;CpbHLH78
GO:0006970	response to osmotic stress	3	3	1	1	CpbHLH109;CpbHLH149;CpbHLH68
GO:0006972	hyperosmotic response	3	3	1	1	CpbHLH109;CpbHLH149;CpbHLH68
GO:0008544	epidermis development	3	3	1	1	CpbHLH150;CpbHLH157;CpbHLH33
GO:0009651	response to salt stress	3	3	1	1	CpbHLH109;CpbHLH149;CpbHLH68
GO:0009733	response to auxin	3	3	1	1	CpbHLH45;CpbHLH82;CpbHLH9
GO:0009913	epidermal cell differentiation	3	3	1	1	CpbHLH150;CpbHLH157;CpbHLH33
GO:0010017	red or far-red light signaling pathway	3	3	1	1	CpbHLH16;CpbHLH58;CpbHLH79
GO:0010200	response to chitin	3	3	1	1	CpbHLH12;CpbHLH60;CpbHLH66
GO:0010243	response to organonitrogen compound	3	3	1	1	CpbHLH12;CpbHLH60;CpbHLH66
GO:0016049	cell growth	3	3	1	1	CpbHLH45;CpbHLH82;CpbHLH9
GO:0030855	epithelial cell differentiation	3	3	1	1	CpbHLH150;CpbHLH157;CpbHLH33
GO:0031347	regulation of defense response	3	3	1	1	CpbHLH11;CpbHLH61;CpbHLH90
GO:0035670	plant-type ovary development	3	3	1	1	CpbHLH105;CpbHLH136;CpbHLH27
GO:0042335	cuticle development	3	3	1	1	CpbHLH113;CpbHLH43;CpbHLH80
GO:0042538	hyperosmotic salinity response	3	3	1	1	CpbHLH109;CpbHLH149;CpbHLH68
GO:0045165	cell fate commitment	3	3	1	1	CpbHLH103;CpbHLH150;CpbHLH33
GO:0048766	root hair initiation	3	3	1	1	CpbHLH45;CpbHLH82;CpbHLH9
GO:0051094	positive regulation of developmental process	3	3	1	1	CpbHLH103;CpbHLH121;CpbHLH7
GO:0060429	epithelium development	3	3	1	1	CpbHLH150;CpbHLH157;CpbHLH33
GO:0071214	cellular response to abiotic stimulus	3	3	1	1	CpbHLH16;CpbHLH58;CpbHLH79
GO:0071478	cellular response to radiation	3	3	1	1	CpbHLH16;CpbHLH58;CpbHLH79
GO:0071482	cellular response to light stimulus	3	3	1	1	CpbHLH16;CpbHLH58;CpbHLH79
GO:0071489	cellular response to red or far red light	3	3	1	1	CpbHLH16;CpbHLH58;CpbHLH79
GO:0080125	multicellular structure septum development	3	3	1	1	CpbHLH105;CpbHLH136;CpbHLH27
GO:0080126	ovary septum development	3	3	1	1	CpbHLH105;CpbHLH136;CpbHLH27
GO:0080134	regulation of response to stress	3	3	1	1	CpbHLH11;CpbHLH61;CpbHLH90
GO:0090626	plant epidermis morphogenesis	3	3	1	1	CpbHLH103;CpbHLH150;CpbHLH33
GO:1901564	organonitrogen compound metabolic process	3	3	1	1	CpbHLH112;CpbHLH16;CpbHLH58
GO:1901698	response to nitrogen compound	3	3	1	1	CpbHLH12;CpbHLH60;CpbHLH66
GO:0001708	cell fate specification	2	2	1	1	CpbHLH150;CpbHLH33
GO:0006778	porphyrin-containing compound metabolic process	2	2	1	1	CpbHLH16;CpbHLH58
GO:0006779	porphyrin-containing compound biosynthetic process	2	2	1	1	CpbHLH16;CpbHLH58
GO:0006783	heme biosynthetic process	2	2	1	1	CpbHLH16;CpbHLH58
GO:0006793	phosphorus metabolic process	2	2	1	1	CpbHLH112;CpbHLH63
GO:0006796	phosphate-containing compound metabolic process	2	2	1	1	CpbHLH112;CpbHLH63
GO:0007623	circadian rhythm	2	2	1	1	CpbHLH26;CpbHLH78
GO:0009606	tropism	2	2	1	1	CpbHLH16;CpbHLH58
GO:0009629	response to gravity	2	2	1	1	CpbHLH16;CpbHLH58
GO:0009630	gravitropism	2	2	1	1	CpbHLH16;CpbHLH58
GO:0009909	regulation of flower development	2	2	1	1	CpbHLH121;CpbHLH7
GO:0009911	positive regulation of flower development	2	2	1	1	CpbHLH121;CpbHLH7
GO:0009957	epidermal cell fate specification	2	2	1	1	CpbHLH150;CpbHLH33
GO:0009959	negative gravitropism	2	2	1	1	CpbHLH16;CpbHLH58
GO:0010026	trichome differentiation	2	2	1	1	CpbHLH150;CpbHLH33
GO:0010090	trichome morphogenesis	2	2	1	1	CpbHLH150;CpbHLH33
GO:0010091	trichome branching	2	2	1	1	CpbHLH150;CpbHLH33
GO:0010099	regulation of photomorphogenesis	2	2	1	1	CpbHLH16;CpbHLH58
GO:0010100	negative regulation of photomorphogenesis	2	2	1	1	CpbHLH16;CpbHLH58
GO:0010154	fruit development	2	2	1	1	CpbHLH26;CpbHLH78
GO:0010161	red light signaling pathway	2	2	1	1	CpbHLH16;CpbHLH58
GO:0015994	chlorophyll metabolic process	2	2	1	1	CpbHLH16;CpbHLH58
GO:0015995	chlorophyll biosynthetic process	2	2	1	1	CpbHLH16;CpbHLH58
GO:0033013	tetrapyrrole metabolic process	2	2	1	1	CpbHLH16;CpbHLH58
GO:0033014	tetrapyrrole biosynthetic process	2	2	1	1	CpbHLH16;CpbHLH58
GO:0033036	macromolecule localization	2	2	1	1	CpbHLH114;CpbHLH115
GO:0033037	polysaccharide localization	2	2	1	1	CpbHLH114;CpbHLH115
GO:0040034	regulation of development, heterochronic	2	2	1	1	CpbHLH142;CpbHLH39
GO:0042168	heme metabolic process	2	2	1	1	CpbHLH16;CpbHLH58
GO:0042545	cell wall modification	2	2	1	1	CpbHLH114;CpbHLH115
GO:0045229	external encapsulating structure organization	2	2	1	1	CpbHLH114;CpbHLH115
GO:0048506	regulation of timing of meristematic phase transition	2	2	1	1	CpbHLH142;CpbHLH39
GO:0048507	meristem development	2	2	1	1	CpbHLH142;CpbHLH39
GO:0048509	regulation of meristem development	2	2	1	1	CpbHLH142;CpbHLH39
GO:0048510	regulation of timing of transition from vegetative to reproductive phase	2	2	1	1	CpbHLH142;CpbHLH39
GO:0048511	rhythmic process	2	2	1	1	CpbHLH26;CpbHLH78
GO:0048582	positive regulation of post-embryonic development	2	2	1	1	CpbHLH121;CpbHLH7
GO:0048585	negative regulation of response to stimulus	2	2	1	1	CpbHLH16;CpbHLH58
GO:0048831	regulation of shoot system development	2	2	1	1	CpbHLH121;CpbHLH7
GO:0051179	localization	2	2	1	1	CpbHLH114;CpbHLH115
GO:0051186	cofactor metabolic process	2	2	1	1	CpbHLH16;CpbHLH58
GO:0051188	cofactor biosynthetic process	2	2	1	1	CpbHLH16;CpbHLH58
GO:0051240	positive regulation of multicellular organismal process	2	2	1	1	CpbHLH121;CpbHLH7
GO:0051641	cellular localization	2	2	1	1	CpbHLH114;CpbHLH115
GO:0052386	cell wall thickening	2	2	1	1	CpbHLH114;CpbHLH115
GO:0052543	callose deposition in cell wall	2	2	1	1	CpbHLH114;CpbHLH115
GO:0052545	callose localization	2	2	1	1	CpbHLH114;CpbHLH115
GO:0070727	cellular macromolecule localization	2	2	1	1	CpbHLH114;CpbHLH115
GO:0071491	cellular response to red light	2	2	1	1	CpbHLH16;CpbHLH58
GO:0071554	cell wall organization or biogenesis	2	2	1	1	CpbHLH114;CpbHLH115
GO:0071555	cell wall organization	2	2	1	1	CpbHLH114;CpbHLH115
GO:1901566	organonitrogen compound biosynthetic process	2	2	1	1	CpbHLH16;CpbHLH58
GO:2000030	regulation of response to red or far red light	2	2	1	1	CpbHLH16;CpbHLH58
GO:2000241	regulation of reproductive process	2	2	1	1	CpbHLH121;CpbHLH7
GO:2000243	positive regulation of reproductive process	2	2	1	1	CpbHLH121;CpbHLH7
GO:0000741	karyogamy	1	1	1	1	CpbHLH17
GO:0006163	purine nucleotide metabolic process	1	1	1	1	CpbHLH112
GO:0006259	DNA metabolic process	1	1	1	1	CpbHLH112
GO:0006260	DNA replication	1	1	1	1	CpbHLH112
GO:0006281	DNA repair	1	1	1	1	CpbHLH112
GO:0006464	cellular protein modification process	1	1	1	1	CpbHLH63
GO:0006468	protein phosphorylation	1	1	1	1	CpbHLH63
GO:0006753	nucleoside phosphate metabolic process	1	1	1	1	CpbHLH112
GO:0006790	sulfur compound metabolic process	1	1	1	1	CpbHLH112
GO:0006974	cellular response to DNA damage stimulus	1	1	1	1	CpbHLH112
GO:0006996	organelle organization	1	1	1	1	CpbHLH17
GO:0006997	nucleus organization	1	1	1	1	CpbHLH17
GO:0007602	phototransduction	1	1	1	1	CpbHLH79
GO:0009117	nucleotide metabolic process	1	1	1	1	CpbHLH112
GO:0009150	purine ribonucleotide metabolic process	1	1	1	1	CpbHLH112
GO:0009259	ribonucleotide metabolic process	1	1	1	1	CpbHLH112
GO:0009553	embryo sac development	1	1	1	1	CpbHLH17
GO:0009559	embryo sac central cell differentiation	1	1	1	1	CpbHLH17
GO:0009561	megagametogenesis	1	1	1	1	CpbHLH17
GO:0009581	detection of external stimulus	1	1	1	1	CpbHLH79
GO:0009582	detection of abiotic stimulus	1	1	1	1	CpbHLH79
GO:0009583	detection of light stimulus	1	1	1	1	CpbHLH79
GO:0009585	red, far-red light phototransduction	1	1	1	1	CpbHLH79
GO:0009704	de-etiolation	1	1	1	1	CpbHLH79
GO:0010016	shoot system morphogenesis	1	1	1	1	CpbHLH103
GO:0010052	guard cell differentiation	1	1	1	1	CpbHLH103
GO:0010103	stomatal complex morphogenesis	1	1	1	1	CpbHLH103
GO:0010197	polar nucleus fusion	1	1	1	1	CpbHLH17
GO:0010377	guard cell fate commitment	1	1	1	1	CpbHLH103
GO:0016310	phosphorylation	1	1	1	1	CpbHLH63
GO:0019538	protein metabolic process	1	1	1	1	CpbHLH63
GO:0019637	organophosphate metabolic process	1	1	1	1	CpbHLH112
GO:0019693	ribose phosphate metabolic process	1	1	1	1	CpbHLH112
GO:0031537	regulation of anthocyanin metabolic process	1	1	1	1	CpbHLH79
GO:0031539	positive regulation of anthocyanin metabolic process	1	1	1	1	CpbHLH79
GO:0035556	intracellular signal transduction	1	1	1	1	CpbHLH63
GO:0036211	protein modification process	1	1	1	1	CpbHLH63
GO:0043412	macromolecule modification	1	1	1	1	CpbHLH63
GO:0044267	cellular protein metabolic process	1	1	1	1	CpbHLH63
GO:0044281	small molecule metabolic process	1	1	1	1	CpbHLH112
GO:0045595	regulation of cell differentiation	1	1	1	1	CpbHLH103
GO:0045597	positive regulation of cell differentiation	1	1	1	1	CpbHLH103
GO:0048284	organelle fusion	1	1	1	1	CpbHLH17
GO:0048441	petal development	1	1	1	1	CpbHLH127
GO:0048446	petal morphogenesis	1	1	1	1	CpbHLH127
GO:0048465	corolla development	1	1	1	1	CpbHLH127
GO:0048523	negative regulation of cellular process	1	1	1	1	CpbHLH103
GO:0051301	cell division	1	1	1	1	CpbHLH103
GO:0051302	regulation of cell division	1	1	1	1	CpbHLH103
GO:0051606	detection of stimulus	1	1	1	1	CpbHLH79
GO:0051782	negative regulation of cell division	1	1	1	1	CpbHLH103
GO:0055086	nucleobase-containing small molecule metabolic process	1	1	1	1	CpbHLH112
GO:0072521	purine-containing compound metabolic process	1	1	1	1	CpbHLH112
GO:0080147	root hair cell development	1	1	1	1	CpbHLH88
GO:1901135	carbohydrate derivative metabolic process	1	1	1	1	CpbHLH112
