# Supplementary material for: Genome-wide identification of bHLH transcription factors and their response to salt stress in Cyclocarya paliurus
Source: Front Plant Sci. 2023 Mar 9;14:1117246. doi: 10.3389/fpls.2023.1117246 (PMC10035414; doi:10.3389/fpls.2023.1117246)
Supplement: Supplementary file 1 [file DataSheet_1.zip › Supplementary Table S6.xlsx]

## Sheet: Sheet1-MYC2( for CpbHLH146)
#node	identifier	annotation
AT2G22370	3702.AT2G22370.1	Mediator of RNA polymerase II transcription subunit 18; Component of the Mediator complex, a coactivator involved in the regulated transcription of nearly all RNA polymerase II-dependent genes. Mediator functions as a bridge to convey information from gene-specific regulatory proteins to the basal RNA polymerase II transcription machinery. The Mediator complex, having a compact conformation in it…
COI1	3702.AT2G39940.1	Coronatine-insensitive protein 1; Required for jasmonate-regulated plant fertility and defense processes, and for coronatine and/or other elicitors perceptions/responses. Seems to not be required for meiosis. Required for the regulation of some genes induced by wounding, but not for all. Component of SCF(COI1) E3 ubiquitin ligase complexes, which may mediate the ubiquitination and subsequent prot…
EBF1	3702.AT2G25490.1	EIN3-binding F box protein 1; Component of SCF(EBF1) E3 ubiquitin ligase complexes, which may mediate the ubiquitination and subsequent proteasomal degradation of target proteins (probably including EIN3 and EIL1). Regulator of the ethylene signaling cascade by modulating the stability of EIN3 and EIL1 proteins. Confers insensitivity to ethylene
EBF2	3702.AT5G25350.1	EIN3-binding F box protein 2; Component of SCF(EBF1) E3 ubiquitin ligase complexes, which may mediate the ubiquitination and subsequent proteasomal degradation of target proteins (probably including EIN3 and EIL1). Regulator of the ethylene signaling cascade by modulating the stability of EIN3 and EIL1 proteins
EIN2	3702.AT5G03280.1	NRAMP metal ion transporter family protein; Central factor in signaling pathways regulated by ethylene (ET), and involved in various processes including development, plant defense, senescence, nucleotide sugar flux, and tropisms. Necessary for ethylene-mediated gene regulation, and for the induction of some genes by ozone. Acts downstream of ET receptors, and upstream of ethylene regulated transc…
EIN3	3702.AT3G20770.1	Ethylene insensitive 3 family protein; Probable transcription factor acting as a positive regulator in the ethylene response pathway. Is required for ethylene responsiveness in adult plant tissues. Binds a primary ethylene response element present in the ETHYLENE-RESPONSE-FACTOR1 promoter with consequence to activate the transcription of this gene; Belongs to the EIN3 family
JAZ1	3702.AT1G19180.1	Jasmonate zim domain-containing protein; JAZ1 is a nuclear-localized protein involved in jasmonate signaling. JAZ1 transcript levels rise in response to a jasmonate stimulus. JAZ1 can interact with the COI1 F-box subunit of an SCF E3 ubiquitin ligase in a yeast-two-hybrid assay only in the presence of jasmonate-isoleucine (JA-ILE) or coronatine. Application of jasmonate methyl ester to Arabidopsi…
JAZ10	3702.AT5G13220.1	Jasmonate zim domain-containing protein; Jasmonate-zim-domain protein 10; Modulator of growth inhibition. Isoform 2 and isoform 3, but not isoform 1, confer a strong methyl-jasmonate insensitivity. Not involved in the growth response to salicylic acid or indole-3- acetic acid. Isoform 3 acts as an endogenous repressor of JA signal output in JA-stimulated cells
JAZ12	3702.AT5G20900.1	Jasmonate zim domain-containing protein; Jasmonate-zim-domain protein 12; Repressor of jasmonate responses
JAZ3	3702.AT3G17860.1	Jasmonate-zim-domain protein 3; JAZs are direct targets of the SCFCOI1 E3 ubiquitin-ligase and JA treatment induces their proteasome-mediated degradation. Furthermore, JAI3 negatively regulates the key transcriptional activator of JA responses, AtMYC2. The C-terminal portion of JAZ3, including the Jas domain, appears to be important for JAZ3-COI1 binding in the presence of coronatine; Belongs to …
JAZ5	3702.AT1G17380.1	Jasmonate zim domain-containing protein; Jasmonate-zim-domain protein 5; Repressor of jasmonate responses
JAZ8	3702.AT1G30135.1	Jasmonate-zim-domain protein 8; Repressor of jasmonate responses. Unable to associate strongly with COI1 in the presence of jasmonoyl-isoleucine (JA- Ile) and is therefore more resistant to JA-medisted-degradation than other TIFY/JAZ proteins. Repress gene expression through direct recruitment of the corepressor TOPLESS to cognate transcription factors
MED8	3702.AT2G03070.1	Mediator of RNA polymerase II transcription subunit 8; Component of the Mediator complex, a coactivator involved in the regulated transcription of nearly all RNA polymerase II-dependent genes. Mediator functions as a bridge to convey information from gene-specific regulatory proteins to the basal RNA polymerase II transcription machinery. The Mediator complex, having a compact conformation in its…
MYC2	3702.AT1G32640.1	Basic helix-loop-helix (bhlh) dna-binding family protein; Transcriptional activator. Common transcription factor of light, abscisic acid (ABA), and jasmonic acid (JA) signaling pathways. With MYC3 and MYC4, controls additively subsets of JA-dependent responses. In cooperation with MYB2 is involved in the regulation of ABA-inducible genes under drought stress conditions. Can form complexes with al…
MYC3	3702.AT5G46760.1	Basic helix-loop-helix (bhlh) dna-binding family protein; Transcription factor involved in tryptophan, jasmonic acid (JA) and other stress-responsive gene regulation. With MYC2 and MYC4, controls additively subsets of JA-dependent responses. Can form complexes with all known glucosinolate-related MYBs to regulate glucosinolate biosynthesis. Binds to the G-box (5'-CACGTG-3') of promoters. Activate…
MYC4	3702.AT4G17880.1	Basic helix-loop-helix (bhlh) dna-binding family protein; Transcription factor involved in jasmonic acid (JA) gene regulation. With MYC2 and MYC3, controls additively subsets of JA- dependent responses. Can form complexes with all known glucosinolate- related MYBs to regulate glucosinolate biosynthesis. Binds to the G-box (5'-CACGTG-3') of promoters. Activates multiple TIFY/JAZ promoters
NINJA	3702.AT4G28910.2	Novel interactor of JAZ; Acts as a transcriptional repressor. Negative regulator of jasmonate responses. Connects the JAZ proteins and the non-JAZ protein TIFY8 with the TOPLESS corepressors; Belongs to the Ninja family
PFT1	3702.AT1G25540.1	Phytochrome and flowering time regulatory protein (PFT1); Component of the Mediator complex, a coactivator involved in the regulated transcription of nearly all RNA polymerase II-dependent genes. Mediator functions as a bridge to convey information from gene-specific regulatory proteins to the basal RNA polymerase II transcription machinery. Mediator is recruited to promoters by direct interactio…
SFR6	3702.AT4G04920.1	Mediator of RNA polymerase II transcription subunit 16; Component of the Mediator complex, a coactivator involved in the regulated transcription of nearly all RNA polymerase II-dependent genes. Mediator functions as a bridge to convey information from gene-specific regulatory proteins to the basal RNA polymerase II transcription machinery. The Mediator complex, having a compact conformation in it…
TIFY10B	3702.AT1G74950.1	TIFY domain/Divergent CCT motif family protein; Repressor of jasmonate responses. Jasmonoyl-isoleucine (JA-Ile) specifically promotes COI1-TIFY10B/JAZ2 interaction. Activated by MYC2, MYC3 and MYC4 transcription factors; Belongs to the TIFY/JAZ family
TIFY7	3702.AT1G70700.1	TIFY domain/Divergent CCT motif family protein; JAZ9 is a protein presumed to be involved in jasmonate signaling. JAZ9 transcript levels rise in response to a jasmonate stimulus. JAZ9 can interact with the COI1 F-box subunit of an SCF E3 ubiquitin ligase in a yeast-two-hybrid assay only in the presence of jasmonate-isoleucine (JA-ILE) or coronatine. The Jas domain appears to be important for JAZ9…

## Sheet: Sheet2-AtNIG1（for CpbHLH36) 
#node	identifier	annotation
AT1G19715	3702.AT1G19715.3	Mannose-binding lectin superfamily protein; Its function is described as molecular_function unknown; Involved in biological_process unknown; Located in cellular_component unknown; Expressed in 22 plant structures; Expressed during 13 growth stages; Contains the following InterPro domains: Mannose-binding lectin (InterPro:IPR001229); BEST Arabidopsis thaliana protein match is: Mannose-binding lect…
AT1G19720	3702.AT1G19720.1	Pentatricopeptide repeat (PPR-like) superfamily protein; Involved in biological_process unknown; Located in nucleus, chloroplast, cytoplasm; Contains the following InterPro domains: Pentatricopeptide repeat (InterPro:IPR002885); BEST Arabidopsis thaliana protein match is: Tetratricopeptide repeat (TPR)-like superfamily protein (TAIR:AT3G57430.1); Has 61333 Blast hits to 15549 proteins in 316 spec…
COI1	3702.AT2G39940.1	Coronatine-insensitive protein 1; Required for jasmonate-regulated plant fertility and defense processes, and for coronatine and/or other elicitors perceptions/responses. Seems to not be required for meiosis. Required for the regulation of some genes induced by wounding, but not for all. Component of SCF(COI1) E3 ubiquitin ligase complexes, which may mediate the ubiquitination and subsequent prot…
GSTU1	3702.AT2G29490.1	Glutathione S-transferase TAU 1; May be involved in the conjugation of reduced glutathione to a wide number of exogenous and endogenous hydrophobic electrophiles and have a detoxification role against certain herbicides; Belongs to the GST superfamily. Tau family
GSTU2	3702.AT2G29480.1	Glutathione S-transferase tau 2; May be involved in the conjugation of reduced glutathione to a wide number of exogenous and endogenous hydrophobic electrophiles and have a detoxification role against certain herbicides
JAZ1	3702.AT1G19180.1	Jasmonate zim domain-containing protein; JAZ1 is a nuclear-localized protein involved in jasmonate signaling. JAZ1 transcript levels rise in response to a jasmonate stimulus. JAZ1 can interact with the COI1 F-box subunit of an SCF E3 ubiquitin ligase in a yeast-two-hybrid assay only in the presence of jasmonate-isoleucine (JA-ILE) or coronatine. Application of jasmonate methyl ester to Arabidopsi…
JAZ10	3702.AT5G13220.1	Jasmonate zim domain-containing protein; Jasmonate-zim-domain protein 10; Modulator of growth inhibition. Isoform 2 and isoform 3, but not isoform 1, confer a strong methyl-jasmonate insensitivity. Not involved in the growth response to salicylic acid or indole-3- acetic acid. Isoform 3 acts as an endogenous repressor of JA signal output in JA-stimulated cells
JAZ12	3702.AT5G20900.1	Jasmonate zim domain-containing protein; Jasmonate-zim-domain protein 12; Repressor of jasmonate responses
JAZ3	3702.AT3G17860.1	Jasmonate-zim-domain protein 3; JAZs are direct targets of the SCFCOI1 E3 ubiquitin-ligase and JA treatment induces their proteasome-mediated degradation. Furthermore, JAI3 negatively regulates the key transcriptional activator of JA responses, AtMYC2. The C-terminal portion of JAZ3, including the Jas domain, appears to be important for JAZ3-COI1 binding in the presence of coronatine; Belongs to …
JAZ5	3702.AT1G17380.1	Jasmonate zim domain-containing protein; Jasmonate-zim-domain protein 5; Repressor of jasmonate responses
JAZ8	3702.AT1G30135.1	Jasmonate-zim-domain protein 8; Repressor of jasmonate responses. Unable to associate strongly with COI1 in the presence of jasmonoyl-isoleucine (JA- Ile) and is therefore more resistant to JA-medisted-degradation than other TIFY/JAZ proteins. Repress gene expression through direct recruitment of the corepressor TOPLESS to cognate transcription factors
MYB21	3702.AT3G27810.1	Arabidopsis thaliana myb domain protein 3; Transcription factor MYB21; Transcription factor involved in photomorphogenesis in the light. May act downstream of the light receptor network and directly affects transcription of light-induced genes. In darkness, its probable degradation prevent the activation of light-induced genes. Required to activate expression of PAL. Acts redundantly with MYB24 a…
MYC2	3702.AT1G32640.1	Basic helix-loop-helix (bhlh) dna-binding family protein; Transcriptional activator. Common transcription factor of light, abscisic acid (ABA), and jasmonic acid (JA) signaling pathways. With MYC3 and MYC4, controls additively subsets of JA-dependent responses. In cooperation with MYB2 is involved in the regulation of ABA-inducible genes under drought stress conditions. Can form complexes with al…
MYC3	3702.AT5G46760.1	Basic helix-loop-helix (bhlh) dna-binding family protein; Transcription factor involved in tryptophan, jasmonic acid (JA) and other stress-responsive gene regulation. With MYC2 and MYC4, controls additively subsets of JA-dependent responses. Can form complexes with all known glucosinolate-related MYBs to regulate glucosinolate biosynthesis. Binds to the G-box (5'-CACGTG-3') of promoters. Activate…
MYC4	3702.AT4G17880.1	Basic helix-loop-helix (bhlh) dna-binding family protein; Transcription factor involved in jasmonic acid (JA) gene regulation. With MYC2 and MYC3, controls additively subsets of JA- dependent responses. Can form complexes with all known glucosinolate- related MYBs to regulate glucosinolate biosynthesis. Binds to the G-box (5'-CACGTG-3') of promoters. Activates multiple TIFY/JAZ promoters
NIG1	3702.AT5G46830.1	Calcium-binding transcription factor nig1; Calcium-binding transcription factor involved in salt stress signaling
NINJA	3702.AT4G28910.2	Novel interactor of JAZ; Acts as a transcriptional repressor. Negative regulator of jasmonate responses. Connects the JAZ proteins and the non-JAZ protein TIFY8 with the TOPLESS corepressors; Belongs to the Ninja family
TIFY10B	3702.AT1G74950.1	TIFY domain/Divergent CCT motif family protein; Repressor of jasmonate responses. Jasmonoyl-isoleucine (JA-Ile) specifically promotes COI1-TIFY10B/JAZ2 interaction. Activated by MYC2, MYC3 and MYC4 transcription factors; Belongs to the TIFY/JAZ family
TIFY7	3702.AT1G70700.1	TIFY domain/Divergent CCT motif family protein; JAZ9 is a protein presumed to be involved in jasmonate signaling. JAZ9 transcript levels rise in response to a jasmonate stimulus. JAZ9 can interact with the COI1 F-box subunit of an SCF E3 ubiquitin ligase in a yeast-two-hybrid assay only in the presence of jasmonate-isoleucine (JA-ILE) or coronatine. The Jas domain appears to be important for JAZ9…
TRFL8	3702.AT2G37025.1	TRF-like 8 (TRFL8); Its function is described as DNA binding; Involved in regulation of transcription; Contains the following InterPro domains: SANT, DNA-binding (InterPro:IPR001005), Homeodomain-like (InterPro:IPR009057), HTH transcriptional regulator, Myb-type, DNA-binding (InterPro:IPR017930), Homeodomain-related (InterPro:IPR012287); BEST Arabidopsis thaliana protein match is: TRF-like 6 (TAI…
bHLH11	3702.AT4G36060.1	Basic helix-loop-helix (bHLH) DNA-binding superfamily protein; Basic Helix-Loop-Helix 11 (bHLH11); Its function is described as DNA binding, sequence-specific DNA binding transcription factor activity; Involved in regulation of transcription; Located in nucleus, chloroplast, cytoplasm; Contains the following InterPro domains: Helix-loop-helix DNA-binding domain (InterPro:IPR001092), Helix-loop-he…

## Sheet: Sheet3-bHLH106 (for CpbHLH68 )
#node	identifier	annotation
AT2G41130	3702.AT2G41130.1	Basic helix-loop-helix (bHLH) DNA-binding superfamily protein; Its function is described as DNA binding, sequence-specific DNA binding transcription factor activity; Involved in regulation of transcription; Located in chloroplast envelope; Contains the following InterPro domains: Helix-loop-helix DNA-binding domain (InterPro:IPR001092), Helix-loop-helix DNA-binding (InterPro:IPR011598); BEST Arab…
AT3G52250	3702.AT3G52250.1	Duplicated homeodomain-like superfamily protein; Encodes a protein with a putative role in mRNA splicing
AT4G25290	3702.AT4G25290.1	DNA photolyases;DNA photolyases; Its function is described as DNA photolyase activity; Involved in DNA repair; Contains the following InterPro domains: Rossmann-like alpha/beta/alpha sandwich fold (InterPro:IPR014729), DNA photolyase, N-terminal (InterPro:IPR006050), Alpha/beta hydrolase fold-1 (InterPro:IPR000073); BEST Arabidopsis thaliana protein match is: alpha/beta-Hydrolases superfamily pro…
ATIM	3702.AT5G52910.1	Timeless family protein; Homolog of Drosophila timeless
CRY1	3702.AT4G08920.1	Cryptochrome-1; Photoreceptor that mediates primarily blue light inhibition of hypocotyl elongation and photoperiodic control of floral initiation, and regulates other light responses, including circadian rhythms, tropic growth, stomata opening, guard cell development, root development, bacterial and viral pathogen responses, abiotic stress responses, cell cycles, programmed cell death, apical do…
CRY2	3702.AT1G04400.1	Cryptochrome-2; Photoreceptor that mediates primarily blue light inhibition of hypocotyl elongation and photoperiodic control of floral initiation, and regulates other light responses, including circadian rhythms, tropic growth, stomata opening, guard cell development, root development, bacterial and viral pathogen responses, abiotic stress responses, cell cycles, programmed cell death, apical do…
PHR2	3702.AT2G47590.1	Photolyase/blue-light receptor 2; Photolyase/blue light photoreceptor PHR2 (PHR2) mRNA,
PRMT4A	3702.AT5G49020.1	Probable histone-arginine methyltransferase 1.4; Encodes a type I protein arginine methyltransferase. PRMT4a can catalyze the asymmetric dimethylation of arginines 2,17, and 26 on histone 3 and can also methylate myelin basic protein in vitro. Double mutants lacking PRMT4a and 4b have reduced levels of histone 3 methylated at R17. These double mutants flower late due to defects in the autonomous …
PRMT4B	3702.AT3G06930.2	Probable histone-arginine methyltransferase 1.3; Methylates (mono- and asymmetric dimethylation) the guanidino nitrogens of arginyl residues in several proteins involved in DNA packaging, transcription regulation, and mRNA stability (By similarity). Recruited to promoters upon gene activation, methylates histone H3 and activates transcription via chromatin remodeling. Positive regulator in the ox…
UVR2	3702.AT1G12370.2	Deoxyribodipyrimidine photo-lyase; Involved in repair of UV radiation-induced DNA damage. Catalyzes the light-dependent monomerization (300-600 nm) of cyclobutylpyrimidine dimers (CPDs), which are formed between adjacent bases on the same DNA strand upon exposure to ultraviolet radiation. Required for plant survival in the presence of UV-B light. Not involved in the repair of (6-4) photoproducts
UVR3	3702.AT3G15620.1	DNA photolyase family protein; Involved in repair of UV radiation-induced DNA damage. Catalyzes the photoreactivation of pyrimidine [6-4] pyrimidone photoproduct (6-4 products). Binds specifically to DNA containing 6-4 products and repairs these lesions in a visible light- dependent manner. Not required for repair of cyclobutane pyrimidine dimer (CPD)
